# Supplementary material for: Genome-Wide Spectra of Transcription Insertions and Deletions Reveal That Slippage Depends on RNA:DNA Hybrid Complementarity
Source: mBio. 2017 Aug 29;8(4):e01230-17. doi: 10.1128/mBio.01230-17 (PMC5574713; doi:10.1128/mBio.01230-17)
Supplement: DATA SET S1 [file mbo004173454sd1.xlsx]

## Sheet: Sheet1
SRA Accession	Replicate Number	Location of Deletion	Upstream Sequence	Deleted Sequence	Downstream Sequence
SRX1686515	Biological Replicate 1	20962	TACGCAGCT	AT	CGAAGCTGG
SRX1686515	Biological Replicate 1	33503	GGTGCTGCC	GTTC	AATAAATTC
SRX1686515	Biological Replicate 1	52919	GCGCTGGCA	ACGACGCA	TTTACCGCT
SRX1686515	Biological Replicate 1	123548	TCTCTTCCT	ATC	CGCACCCGA
SRX1686515	Biological Replicate 1	209150	GCGTGGTCA	GTCTGAAGCCA	TTGCACGCA
SRX1686515	Biological Replicate 1	346493	TGAAAATAA	TCTCTAA	AATGTTAGT
SRX1686515	Biological Replicate 1	448990	TCCGTTCTA	TA	ACTTTGCCG
SRX1686515	Biological Replicate 1	489393	TACGGTAAC	C	ATTGGTAGC
SRX1686515	Biological Replicate 1	664353	ACGCCTGCA	ACCTCGCCTGCAATGGTGACA	CCGCAAGCC
SRX1686515	Biological Replicate 1	711354	TCCATGACA	TTGCA	AAAAGCAGC
SRX1686515	Biological Replicate 1	839938	CGGCAATGT	CTATATT	AACTATGCC
SRX1686515	Biological Replicate 1	850894	TGGACTTCT	CTT	ACGAGCAGA
SRX1686515	Biological Replicate 1	958922	GCACACGGC	AAAACAGTATTAAC	CAATCTGCT
SRX1686515	Biological Replicate 1	1182240	AGCTGCATA	TA	ACGAGCTGA
SRX1686515	Biological Replicate 1	1195493	ACTGGATCT	CT	ACATCTGCC
SRX1686515	Biological Replicate 1	1195800	TCTGTGACT	CTGGTGCAC	AAAGGCAAC
SRX1686515	Biological Replicate 1	1677197	ACGCGTTCA	TCA	AAGCGGAAA
SRX1686515	Biological Replicate 1	1757511	ATCAGCTGT	C	TTCTGACGT
SRX1686515	Biological Replicate 1	1791213	CCGCTGGCG	CG	ATGAATTGC
SRX1686515	Biological Replicate 1	1863306	TCACGCTAC	TAC	CGCTACTCA
SRX1686515	Biological Replicate 1	1894241	TTAAATATT	T	AAAAGAACT
SRX1686515	Biological Replicate 1	2245439	GCGCATGTA	AGATTGTGGGTA	GCCCGGATC
SRX1686515	Biological Replicate 1	2245562	CCTGGTTTA	TA	ACGCCACCG
SRX1686515	Biological Replicate 1	2246239	CACCATTCA	GGAACA	TCGCGATCG
SRX1686515	Biological Replicate 1	2535413	ATTTCTTTA	GTA	TCGGCACCA
SRX1686515	Biological Replicate 1	2542094	GTTTGATAT	CAAAGTCACCTATACAT	GGCTGGGGA
SRX1686515	Biological Replicate 1	2557363	TTATGGCAA	A	CGGTCGCCT
SRX1686515	Biological Replicate 1	2631265	TACTGTGAC	CTGC	TGCGCCGTG
SRX1686515	Biological Replicate 1	2659714	CGGAAGACA	TCGTGTTTGAAGACA	AAGGCGTGA
SRX1686515	Biological Replicate 1	2735011	GACTGGTTA	TGAGTAAGCTGATTGTCCCGCA	GTGGCCGCA
SRX1686515	Biological Replicate 1	2793402	CTTTATGCA	GCGTTTA	CGCGCTCTG
SRX1686515	Biological Replicate 1	2874858	GTGAAGATT	AT	TTGACCTTT
SRX1686515	Biological Replicate 1	3171203	CGACGCTTT	ACCTC	CGACGCAGC
SRX1686515	Biological Replicate 1	3443529	GGTATTTCA	ATCA	TTATCTTCG
SRX1686515	Biological Replicate 1	3445141	GCGTATCTA	AAACCGTTAAAGGTGGTCGTA	TTTTCTCCT
SRX1686515	Biological Replicate 1	3450299	AATTCGCAC	C	GACTCGTAC
SRX1686515	Biological Replicate 1	3452542	CTGGAACTT	CCGT	ACCCAGGAC
SRX1686515	Biological Replicate 1	3545872	GTTACCGAC	CAGTTGGGTTCCCAGTT	AACGCTGAA
SRX1686515	Biological Replicate 1	3736920	CCGTAATGC	C	TTACATTAC
SRX1686515	Biological Replicate 1	3797483	AATGCTAAT	AGGGATAGTTAGT	GGCGTTGCG
SRX1686515	Biological Replicate 1	3821544	GTTTCACAC	ACCACAC	GCCAACCGC
SRX1686515	Biological Replicate 1	3821981	TATTCGCGC	C	GAACGTCTG
SRX1686515	Biological Replicate 1	3965794	CTGACGACA	GTTTTGACACGGATGTA	CTCAAAGCG
SRX1686515	Biological Replicate 1	4116874	CTGCGAGCA	TTTA	AAACGTGAC
SRX1686515	Biological Replicate 1	4155224	GGTGGACGT	AGTGTTT	CTCGCCACC
SRX1686515	Biological Replicate 1	4179507	GTACATCAA	GA	AAGTTAGCA
SRX1686515	Biological Replicate 1	4217692	GAAGAAATG	CG	GTCACATGG
SRX1686515	Biological Replicate 1	4470837	ATCTGGGCA	ATA	TGATCATCA
SRX1686622	Biological Replicate 2	235	CCATTACCA	CA	GGTAACGGT
SRX1686622	Biological Replicate 2	1557	GGTATGCGC	AC	CTTGCGTGG
SRX1686622	Biological Replicate 2	2257	GTTCGCTTT	CTTAT	ATCTTCGGC
SRX1686622	Biological Replicate 2	8474	CTGGCAGTA	AATA	TTGGTCTGG
SRX1686622	Biological Replicate 2	8474	CTGGCAGTA	AATA	TTGGTCTGG
SRX1686622	Biological Replicate 2	21012	TCGTAAGCA	CAACGCA	AGCCGTCGC
SRX1686622	Biological Replicate 2	21017	TCGTAAGCA	CA	ACGCAAGCC
SRX1686622	Biological Replicate 2	24968	ATGAATTAC	GATTTGTC	CTGTTGACC
SRX1686622	Biological Replicate 2	29072	CTGGAGATC	AC	CCATAAGGC
SRX1686622	Biological Replicate 2	29968	CGCCATAAC	AT	CGTGGCGAT
SRX1686622	Biological Replicate 2	32663	CGACCGCCT	CT	ACTTCGAGC
SRX1686622	Biological Replicate 2	33942	TACGACACC	AC	CCTGAACGG
SRX1686622	Biological Replicate 2	50497	CCGGAAGGT	ATATACGC	GCTGGATAC
SRX1686622	Biological Replicate 2	57865	GCGCTCAGT	TTGACC	AGTTTTTGC
SRX1686622	Biological Replicate 2	79426	AATTTATCA	AACACACA	GGCCTGGTG
SRX1686622	Biological Replicate 2	88274	CTAACTATC	TTGAACGCC	AGGCGCGGC
SRX1686622	Biological Replicate 2	95312	GCCGACAAC	AAC	GACTGGCTG
SRX1686622	Biological Replicate 2	106683	GTCGCACCG	ACTTGAATCCACCG	GTAGATTTC
SRX1686622	Biological Replicate 2	106752	GTACGTGTC	TGGTC	AACGAGCAT
SRX1686622	Biological Replicate 2	110494	TGAGCGCAT	TCTGGCGCAGTCCAT	CGAAGTGTA
SRX1686622	Biological Replicate 2	112179	TTGATTTAC	CTACATTGCAC	ATTTGGCTG
SRX1686622	Biological Replicate 2	127988	CCGTTGCGC	TGATTT	AGGTCTGGA
SRX1686622	Biological Replicate 2	128890	GTGTTCACG	AAGGTCACG	TTGCCGCTG
SRX1686622	Biological Replicate 2	141219	GTCTCTTTA	TGGCA	ATTAACAAT
SRX1686622	Biological Replicate 2	168956	GCAGATCAA	GAATCTCTTAA	CCGCGTTGC
SRX1686622	Biological Replicate 2	186613	ATAGCCCAA	ATCAA	CTGGCCTGG
SRX1686622	Biological Replicate 2	190530	GTTGCTGCA	ACCGTA	CGTGAAGGC
SRX1686622	Biological Replicate 2	190956	ACGGCGACA	TCGAGCTGGCA	ATCGAAAAC
SRX1686622	Biological Replicate 2	191701	GTCCAAGCA	GTCTTAATTATCA	AAAAGGAGC
SRX1686622	Biological Replicate 2	198190	GGTTCAGGT	AAAAGAACGT	CCGACCATT
SRX1686622	Biological Replicate 2	199401	TCTTCTATA	ATGACTTCCAGGCA	GATGACGCC
SRX1686622	Biological Replicate 2	201896	GCTGCAACC	CAAC	AAAGTCTGG
SRX1686622	Biological Replicate 2	220645	AAACCGTAC	CTTGATCAGC	AACTGAAAG
SRX1686622	Biological Replicate 2	240106	CCTGCGTCA	TTTTGATCGTCA	ACTGGAAGG
SRX1686622	Biological Replicate 2	255442	CACCGTGCA	TGACTTCA	CGAAAGATC
SRX1686622	Biological Replicate 2	256368	TATCCCGCA	AGATA	CCTGGATTG
SRX1686622	Biological Replicate 2	261979	GCGGTGATT	C	AGGACGCCC
SRX1686622	Biological Replicate 2	288806	GATTGAAGG	CAA	GCTGGCCGC
SRX1686622	Biological Replicate 2	359495	CCATGATTC	AGTCACAAATTAAC	CGCAATATT
SRX1686622	Biological Replicate 2	388306	GGAGGAACA	TCA	ACGCTGGCG
SRX1686622	Biological Replicate 2	389193	GTACAGGCG	ATTCGTCAGGCG	CTGGACGCT
SRX1686622	Biological Replicate 2	430808	CTCTATTGC	CACGATC	ATGAGCATT
SRX1686622	Biological Replicate 2	434717	TTTCAACAA	CTTTATCAA	TGACAGCCT
SRX1686622	Biological Replicate 2	437106	TCTGTCGTA	GTTGTGCA	CCGATGCCT
SRX1686622	Biological Replicate 2	448064	GTGTGTTCA	CTGTTGTTTA	TCTGATGGG
SRX1686622	Biological Replicate 2	453513	CAATATTTA	CGTATTTTTCAACA	GCCGCGTTC
SRX1686622	Biological Replicate 2	453851	GCCCGGTTA	ATCTGCAAATCA	TCGTTAGCC
SRX1686622	Biological Replicate 2	456701	AACGAGATA	ACTTTGCACCCCATA	TGGCGCTGG
SRX1686622	Biological Replicate 2	459653	CCCTGAAGC	GC	AAAATCGAC
SRX1686622	Biological Replicate 2	477650	GATAGTTTT	ATTC	CGCTGGCAC
SRX1686622	Biological Replicate 2	483790	TTGATGTCA	TTA	CCGCCATCA
SRX1686622	Biological Replicate 2	585378	CCCAGATAT	CT	ATCGGGGCT
SRX1686622	Biological Replicate 2	611176	CCGAAAACA	ACA	TGGAGCTGA
SRX1686622	Biological Replicate 2	611408	TTCGTCGAT	ATC	GATCTTGAT
SRX1686622	Biological Replicate 2	611409	TTCGTCGAT	AT	CGATCTTGA
SRX1686622	Biological Replicate 2	611639	CCTGTATGC	GGGCGAC	ACCCAGAAT
SRX1686622	Biological Replicate 2	611799	GGGATATCA	ACCAGGGCCATCA	GTCCGCGCG
SRX1686622	Biological Replicate 2	612275	CATCCGTAC	C	ATGCCAGGC
SRX1686622	Biological Replicate 2	613540	GCCCCTTTT	AGCGATCGTGC	CGATCGCAC
SRX1686622	Biological Replicate 2	613831	AAAGAATCC	AT	TTTCTGGCG
SRX1686622	Biological Replicate 2	614614	CCGCCAGAT	CGCCAATATTT	ACTGCACAT
SRX1686622	Biological Replicate 2	614703	AGTACCAGC	AATAC	CGCGAAAGC
SRX1686622	Biological Replicate 2	615868	TGTTCCCAA	TTTAACAA	GCCTTTGCT
SRX1686622	Biological Replicate 2	617449	CGGCATTCA	GTCA	CCGCGCCCC
SRX1686622	Biological Replicate 2	617535	TTGAACAAC	AAC	CGCATGGCC
SRX1686622	Biological Replicate 2	625711	GCTGTGGCA	TCTCGCA	ACTCCCTTT
SRX1686622	Biological Replicate 2	627705	GCTATTCCA	AAATTA	CAGGCTTAC
SRX1686622	Biological Replicate 2	628249	GTGACGAGC	ATT	TGATGTCGC
SRX1686622	Biological Replicate 2	628684	GCAATATCC	C	TTTGCGACC
SRX1686622	Biological Replicate 2	629091	ACACCGATA	TGCA	ACGCACGCT
SRX1686622	Biological Replicate 2	639074	CTGACTTTA	CTTTCGTA	TGCCCGACC
SRX1686622	Biological Replicate 2	662451	TCTATCACT	ATCAACGC	CACTCATAT
SRX1686622	Biological Replicate 2	665519	ACTGACTTT	ATCTT	CGCGGTACT
SRX1686622	Biological Replicate 2	671882	AGAGTATCA	GATGATCA	TGACGGTTA
SRX1686622	Biological Replicate 2	674610	CGTAACTAC	ACCAT	CGGTGACGT
SRX1686622	Biological Replicate 2	764181	GGAAATAAT	GTCCATTTTAAT	CGATAAAAA
SRX1686622	Biological Replicate 2	772490	ACCAGTTCA	ATAGCA	TGAAGAAAG
SRX1686622	Biological Replicate 2	777747	GATGAAGCA	GGCA	TTACGAGTA
SRX1686622	Biological Replicate 2	778769	GCGACGGTA	AATTTA	TGGTAATGG
SRX1686622	Biological Replicate 2	779263	ACAGCTGCA	GCAGAACA	ACATCGTTT
SRX1686622	Biological Replicate 2	779604	GCATGAGCA	GTA	ACTTCAGAC
SRX1686622	Biological Replicate 2	786969	GAGCTTAAT	ATCCC	GACTGGCGT
SRX1686622	Biological Replicate 2	787105	GCGTGATCC	CTT	ACTGGAATG
SRX1686622	Biological Replicate 2	795897	GCAGTTTTA	TTA	AGCCTGAAA
SRX1686622	Biological Replicate 2	808400	ACAATGACC	CTTTCCGCCAC	ACTCACCAC
SRX1686622	Biological Replicate 2	819911	CTGATTCAA	TCGTACAA	CCCCGGGCT
SRX1686622	Biological Replicate 2	820159	ATGCTTTAT	TC	GGCGCTGAC
SRX1686622	Biological Replicate 2	836908	AGCGCCATT	GCATT	TGGCAAAAC
SRX1686622	Biological Replicate 2	837164	TTAACTGCA	TGACCACTATCATCATCA	ACCCGGAAC
SRX1686622	Biological Replicate 2	848462	CGACACCGC	AGATATCCTGACCGC	CGCGTCTCG
SRX1686622	Biological Replicate 2	850749	GACTGGGCA	AGCA	TCTACGGTG
SRX1686622	Biological Replicate 2	850755	GCAAGCATC	T	ACGGTGTAG
SRX1686622	Biological Replicate 2	857113	CGCGCGCAT	TGGTTACTAT	GCTCAGGAC
SRX1686622	Biological Replicate 2	880115	CAGAACACC	ACC	GGAAGAGCG
SRX1686622	Biological Replicate 2	900376	TTTACTAAT	C	ACGCGTTCG
SRX1686622	Biological Replicate 2	901889	GCCTATGCC	TCGC	AAACGCTTC
SRX1686622	Biological Replicate 2	918576	CCGCAACAG	CGAAGGTATTCCTCTGGCAG	AGATCACGT
SRX1686622	Biological Replicate 2	923789	CGACGAACC	TGAATCAGCTTGC	GCGCGTGGG
SRX1686622	Biological Replicate 2	924426	GGTGAAATA	CATTA	ACGATCGTC
SRX1686622	Biological Replicate 2	932914	GGAGTGTCA	TTTA	GTATCCGGT
SRX1686622	Biological Replicate 2	951333	GGCTACGCA	GTACGTTTCA	ACTCGCTGA
SRX1686622	Biological Replicate 2	951454	GAAGCATCC	ATC	GAAGGTGGT
SRX1686622	Biological Replicate 2	952262	TCGTTGGTA	AACAAATGCA	GTTCTTCGG
SRX1686622	Biological Replicate 2	953067	CGTTGCCGT	AAAT	CTGGTGTTC
SRX1686622	Biological Replicate 2	953139	CGATGATCA	AAAAAATCTTCA	CTGAATACC
SRX1686622	Biological Replicate 2	953286	CGCTGGCTA	CA	TCAACAAGC
SRX1686622	Biological Replicate 2	953299	CACCATCAC	CTCTCAC	GACGCTGGC
SRX1686622	Biological Replicate 2	957911	CGCTGAATA	TTCTCGGTGATA	AAACCACCG
SRX1686622	Biological Replicate 2	958218	CAGCCGTTA	TGGTGTA	ATTTACGCT
SRX1686622	Biological Replicate 2	962077	TGGCGTTGT	TGTTGCTAT	CGACAAAGA
SRX1686622	Biological Replicate 2	962653	GCTGCACAT	CACTGACAT	GGCCTGGAA
SRX1686622	Biological Replicate 2	962699	GAAATCGTC	AAC	GTGGGCGAC
SRX1686622	Biological Replicate 2	962730	TTAAAGTGC	T	GAAGTTCGA
SRX1686622	Biological Replicate 2	962861	CTGACCGAC	T	ACGGCTGCT
SRX1686622	Biological Replicate 2	985431	CCTGATCAA	TGACAA	ACGTGCTCG
SRX1686622	Biological Replicate 2	991645	TTAACCGCA	TCAATAATGTACGCA	CCATGCGCG
SRX1686622	Biological Replicate 2	1005043	CGTCCACAG	CCAG	GTAATGACA
SRX1686622	Biological Replicate 2	1015763	AACGTGGTT	ATCAGGCCGGCATCGCCGGACGCT	CAAAAGAAA
SRX1686622	Biological Replicate 2	1015763	AACGTGGTT	AT	CAGGCCGGC
SRX1686622	Biological Replicate 2	1015763	AACGTGGTT	AT	CAGGCCGGC
SRX1686622	Biological Replicate 2	1015809	TCCCTATCA	GACGCTGAATCAAAGGTCA	CAATGGCTG
SRX1686622	Biological Replicate 2	1015870	GACAGGGTA	GTA	ATGGCCTGA
SRX1686622	Biological Replicate 2	1016006	CTGGTTGAT	GGTCGTCTGAT	CTATACCGC
SRX1686622	Biological Replicate 2	1017110	TTGGCGGCA	ATA	TCCATGCGA
SRX1686622	Biological Replicate 2	1017972	AGTGCAGAT	GAT	AATTTTGCG
SRX1686622	Biological Replicate 2	1019241	TGACGCTTA	CAACCA	GGGTCTGTC
SRX1686622	Biological Replicate 2	1019665	GTGCAGACA	CTAAATCCA	ACGTTTATG
SRX1686622	Biological Replicate 2	1019775	AACGGTGCA	TA	CAAAGCTCA
SRX1686622	Biological Replicate 2	1020005	TGGTTTCGC	T	ACCGTAGCG
SRX1686622	Biological Replicate 2	1021892	CGCGTCAAT	GAGGCATT	AGCTAGCCT
SRX1686622	Biological Replicate 2	1055449	AATGCGGTG	AAAATTCTG	CAACGTCGG
SRX1686622	Biological Replicate 2	1075969	ATTGAGCGC	CAT	ATTCAGACC
SRX1686622	Biological Replicate 2	1083773	TAATCTCAC	CATCAC	GTTATCGGT
SRX1686622	Biological Replicate 2	1083931	CCAACACCC	AGGACAC	GGTTATCCA
SRX1686622	Biological Replicate 2	1111062	TGATGGACA	GTTAATTA	AAGACGACG
SRX1686622	Biological Replicate 2	1114166	TGATGACCA	TGTACGCA	ACGCTTGAA
SRX1686622	Biological Replicate 2	1121915	GTCTACCCA	TCCTCAAACGTAATATTCA	CCAACAGGC
SRX1686622	Biological Replicate 2	1122044	CTGCCGACT	ATGT	CCGTGACGG
SRX1686622	Biological Replicate 2	1147448	TCACCAGCC	TGTCTGTAGAC	AAAACTTCT
SRX1686622	Biological Replicate 2	1147493	GTCACCACA	TCA	CTGCCGACG
SRX1686622	Biological Replicate 2	1147493	GTCACCACA	TCA	CTGCCGACG
SRX1686622	Biological Replicate 2	1150242	TGCCGGTCA	TA	AAGAAGCGG
SRX1686622	Biological Replicate 2	1150947	TCGTGATAA	CCTGTTAA	TGCGAATGA
SRX1686622	Biological Replicate 2	1151189	CACGCGGTA	TTA	CTGTAAACG
SRX1686622	Biological Replicate 2	1151216	CTCCGGGCT	TT	ATTGAAACG
SRX1686622	Biological Replicate 2	1151668	CTGGGCGTT	AAGCAGGAAGAAGTTAC	CAACAATGC
SRX1686622	Biological Replicate 2	1151724	CGCGGATTC	TCTTGAC	ACCGTTGAG
SRX1686622	Biological Replicate 2	1151831	TTGATTACA	TCA	ACGGCCACC
SRX1686622	Biological Replicate 2	1158467	TTACGGTTT	C	ATCGAACGT
SRX1686622	Biological Replicate 2	1162023	CGAATATCC	TCATTC	CGACTGTGA
SRX1686622	Biological Replicate 2	1162143	GTCTGATCA	TGAATA	CCAACCGCC
SRX1686622	Biological Replicate 2	1165244	ATAAGCTAC	AGTAC	GCGGCATCC
SRX1686622	Biological Replicate 2	1185131	GTGGTCAAC	AGCAAC	GCGTCGCCA
SRX1686622	Biological Replicate 2	1195149	GTTCCGGCA	CAAGGCA	AGAAGATCA
SRX1686622	Biological Replicate 2	1195714	GTATCGGTA	TTA	AGCCGTGTT
SRX1686622	Biological Replicate 2	1257199	AAACCAACA	ATGTACA	TCGCCAACG
SRX1686622	Biological Replicate 2	1265942	GTACTTACA	ACTTCCCGCA	GGGGCGCGT
SRX1686622	Biological Replicate 2	1276024	GCGCAAAAC	GATAATCAGGTCAAAC	TGACCGTCC
SRX1686622	Biological Replicate 2	1296620	ACAATGGTT	ATGCTGATCAGATCACTT	CCGTACTGA
SRX1686622	Biological Replicate 2	1297589	CCTTCTGTT	GAACTGT	CTAACGCAC
SRX1686622	Biological Replicate 2	1297802	GCTGAACCA	ATCGGTATTA	TTTGCGGTA
SRX1686622	Biological Replicate 2	1301571	GATCCGAAC	ACTGCTT	CTCCGTATG
SRX1686622	Biological Replicate 2	1301686	ATGATCACA	CA	TTAGAAGTC
SRX1686622	Biological Replicate 2	1301702	AGTCACCTT	AAGTGAACCCGTTC	CGTACTTCT
SRX1686622	Biological Replicate 2	1302170	CATTGTTAA	TAA	AGTGAAAGC
SRX1686622	Biological Replicate 2	1302516	TGTGCTGAC	TACAACGAACC	AACTTCCTT
SRX1686622	Biological Replicate 2	1302952	CTATTTATT	CTTATT	ACTATTTCG
SRX1686622	Biological Replicate 2	1304331	ATCCTGCTG	ATTTTCGTGG	CGATAGGCA
SRX1686622	Biological Replicate 2	1304331	ATCCTGCTG	ATTTTCGTGG	CGATAGGCA
SRX1686622	Biological Replicate 2	1304331	ATCCTGCTG	ATTTTCGTGG	CGATAGGCA
SRX1686622	Biological Replicate 2	1305340	TGAACCAAC	AAC	TGCGCTGGA
SRX1686622	Biological Replicate 2	1316802	GAAGAGTCC	GCGCCCTTCCGC	CAGGCCGCG
SRX1686622	Biological Replicate 2	1320152	GCTGGGGTA	TCA	ACGCGCGGC
SRX1686622	Biological Replicate 2	1329932	TGGGTTCCA	TTGGCGTGGTGGCGCA	AATGCCCAA
SRX1686622	Biological Replicate 2	1350985	TTGCCAGCA	AACTA	TCCATCGCC
SRX1686622	Biological Replicate 2	1359571	CTTCTGCCA	TGTCTATCA	CGCCTGTAA
SRX1686622	Biological Replicate 2	1359571	CCATGTCTA	TCA	CGCCTGTAA
SRX1686622	Biological Replicate 2	1360040	ATATCCATA	TCAGTATGCAAAATA	ATCGTGGCG
SRX1686622	Biological Replicate 2	1369202	ACATCATTT	TGTCATTT	GCGCTTGAT
SRX1686622	Biological Replicate 2	1388372	AAAATGACA	ATGTGATTTTCA	GCCAGCTGG
SRX1686622	Biological Replicate 2	1388488	CGTTATCAC	CCTCTCCAC	TTTCCGTAA
SRX1686622	Biological Replicate 2	1398114	GCCGTATCA	TA	ATGCGCTCA
SRX1686622	Biological Replicate 2	1410137	ATTGACTCA	ACA	GATGCTTTG
SRX1686622	Biological Replicate 2	1441722	AGCCGCGTT	T	GTTGCGCTA
SRX1686622	Biological Replicate 2	1523379	TTGTTTCAT	CAT	TCAGTACGC
SRX1686622	Biological Replicate 2	1523505	AACTGGATA	AAGGTGGCGTGGTTTA	TCGTCTTGA
SRX1686622	Biological Replicate 2	1523767	CACGAACAC	CGTTTAC	ATCAGTGGT
SRX1686622	Biological Replicate 2	1556647	GAAAGGTCA	GGCA	CACTGGGAA
SRX1686622	Biological Replicate 2	1556725	ACAGCCGTA	TGGATTTA	ACACGCGTT
SRX1686622	Biological Replicate 2	1556958	TTGATGCCT	CT	ACCTTTGAC
SRX1686622	Biological Replicate 2	1575391	TGGACGCCA	CA	ATTTCTGCA
SRX1686622	Biological Replicate 2	1716449	GCCCGTACA	AATTCTACCA	GTTCTGGAT
SRX1686622	Biological Replicate 2	1756600	GCAAACGCC	ATCCT	CGACGGTAC
SRX1686622	Biological Replicate 2	1757028	TCTGGCACA	CA	AAGGTGACG
SRX1686622	Biological Replicate 2	1757612	GCAGCTCGT	GCTAACC	AGCGTCTGG
SRX1686622	Biological Replicate 2	1761878	TCGACTACA	TCA	AGCCTGATT
SRX1686622	Biological Replicate 2	1762905	TAAAAACAC	C	AAATCGACC
SRX1686622	Biological Replicate 2	1787001	GAAATGATT	ACTAAT	CTTTCCGGA
SRX1686622	Biological Replicate 2	1788697	GCTGGAAAT	CGT	AATGCGCAC
SRX1686622	Biological Replicate 2	1797180	ACGTCACCA	ACTA	TGTGCTGCT
SRX1686622	Biological Replicate 2	1800153	AATCCTTCC	C	AACGAAGAT
SRX1686622	Biological Replicate 2	1800463	TCGAGATCA	GCCCTA	ACGCCGAGC
SRX1686622	Biological Replicate 2	1800596	CGGCGCGCC	CTAACCGT	ATCAATGGC
SRX1686622	Biological Replicate 2	1801722	TGTTTGTTC	GTTC	TAAACTGAA
SRX1686622	Biological Replicate 2	1814943	ACCAAACTT	AT	CCCGGAAGA
SRX1686622	Biological Replicate 2	1821973	GACATGTCA	TCA	ACTCCGGTT
SRX1686622	Biological Replicate 2	1822787	ACCGTTAAT	AT	CAAGGGCGC
SRX1686622	Biological Replicate 2	1862893	GATTACATG	GCATACATGCTGAAATATG	ACTCCACTC
SRX1686622	Biological Replicate 2	1863182	ACTTCGACA	AATA	TGCTGGCCA
SRX1686622	Biological Replicate 2	1863294	GATGACCAC	CGTTCAC	GCTACTACC
SRX1686622	Biological Replicate 2	1863299	CCACCGTTC	ACGCTACTAC	CGCTACTCA
SRX1686622	Biological Replicate 2	1863379	TCCCAGAAC	ATCATCC	CGTCCTCTA
SRX1686622	Biological Replicate 2	1863382	CAGAACATC	ATC	CCGTCCTCT
SRX1686622	Biological Replicate 2	1866913	ACCATGAAT	ATATT	CGATCACTA
SRX1686622	Biological Replicate 2	1873738	GCACTGGTA	TGTA	AAGTCAAAG
SRX1686622	Biological Replicate 2	1887493	GATCACCGC	CAAGCTT	ATGGTAGAA
SRX1686622	Biological Replicate 2	1893381	ATCGTTCGT	ATC	GATGCTGAA
SRX1686622	Biological Replicate 2	1903277	GGATGAACA	TCGGTGCTGCA	GTTGCGCCT
SRX1686622	Biological Replicate 2	1903863	CAACGATCT	CGAT	AACGAACTG
SRX1686622	Biological Replicate 2	1907479	AATGTGTCA	GTTTTATCTA	TGTTATGCC
SRX1686622	Biological Replicate 2	1935579	CAGAACCAC	CTGCTGCAAATTCTTTGC	ATGATTGCG
SRX1686622	Biological Replicate 2	1947839	ATCATGATT	GAATGTCTGTCTGAC	AACCGCAAC
SRX1686622	Biological Replicate 2	1999834	GACCAAATA	TCA	GGATCTGCG
SRX1686622	Biological Replicate 2	2000371	AAATTAGCA	CA	TCTGGGACG
SRX1686622	Biological Replicate 2	2091604	ATGAGATCC	TTT	ATGCGGCGC
SRX1686622	Biological Replicate 2	2093293	AACCAACTA	CA	TTCTGGCGC
SRX1686622	Biological Replicate 2	2094442	CATCACCGT	GT	AGAGAGTCT
SRX1686622	Biological Replicate 2	2095569	AAGAGAACT	CGGGCGTTTCACTGGAAC	AACTGGTGG
SRX1686622	Biological Replicate 2	2096167	GCGCTGGCA	GACCCAACA	TTAATTACT
SRX1686622	Biological Replicate 2	2098110	CAATTATCA	CTCA	GCCCGACGT
SRX1686622	Biological Replicate 2	2098156	CTGGCTATT	GGATATT	TGGCAGTAG
SRX1686622	Biological Replicate 2	2100356	AAGTTCTCT	CT	GGTCCGCAA
SRX1686622	Biological Replicate 2	2109416	TATGCTATA	TATGATA	ATGTTTGTT
SRX1686622	Biological Replicate 2	2112789	CCGTTCAAT	TAC	AGGCCCTGC
SRX1686622	Biological Replicate 2	2114209	GACAAGCCA	ATGATTCAGTACA	TTGTTGACG
SRX1686622	Biological Replicate 2	2178160	TCAAACTTA	ATCA	CAACGAGAC
SRX1686622	Biological Replicate 2	2183894	CACCGCGCA	TTATGACCAAAAACA	CCCACGGCA
SRX1686622	Biological Replicate 2	2217146	ATGCCATTC	AATCTATTGGCCTGTTC	CCCCACTGG
SRX1686622	Biological Replicate 2	2219096	GCGCCTGCA	AATAACA	CCTGGACTA
SRX1686622	Biological Replicate 2	2223632	GCTGGTGCA	CA	AGCTCTATT
SRX1686622	Biological Replicate 2	2243645	AGAAATCAT	AAATGCCAT	CACTCAGTA
SRX1686622	Biological Replicate 2	2245218	CGGCGCATA	CCGGTA	TTTAGCTAC
SRX1686622	Biological Replicate 2	2245218	CGGCGCATA	CCGGTA	TTTAGCTAC
SRX1686622	Biological Replicate 2	2245887	AACTGAAAT	AC	TACGGTGAG
SRX1686622	Biological Replicate 2	2247743	TATCAGCCT	GATT	ATTCCGTAC
SRX1686622	Biological Replicate 2	2270536	GTTCTCAGC	CGCAGC	TAATAAACC
SRX1686622	Biological Replicate 2	2296365	TACGAATCA	GCATTCA	ATAACGCTG
SRX1686622	Biological Replicate 2	2345860	GTGCGTCAT	AT	GGACTACGG
SRX1686622	Biological Replicate 2	2346717	GCTTTCTGC	T	CTGATGCCG
SRX1686622	Biological Replicate 2	2354329	GCAACTGCA	AAAACA	CGGCCTGCG
SRX1686622	Biological Replicate 2	2380920	CGCCGATCA	GAAATA	TGTTGAGCT
SRX1686622	Biological Replicate 2	2399648	GGTACAGAT	CTGGGCGTTT	ACGGTGCGC
SRX1686622	Biological Replicate 2	2400426	GAGCGTGGT	GAAGGTC	AGCCGGGCG
SRX1686622	Biological Replicate 2	2412107	ATCAAATTA	TCA	ATGCCTGAG
SRX1686622	Biological Replicate 2	2423167	CTGTTTTAT	CAT	GGTTGCAGA
SRX1686622	Biological Replicate 2	2435266	GCTACATCA	TCTACA	ATCATCGGC
SRX1686622	Biological Replicate 2	2512059	TGTGATTTA	TTTGCA	CTCCTCGCT
SRX1686622	Biological Replicate 2	2512064	ATGCCGCAT	GTGATTTAT	TTGCACTCC
SRX1686622	Biological Replicate 2	2530712	GCGGCACCA	CA	GCCTGAGCC
SRX1686622	Biological Replicate 2	2532969	GTCAGCCGC	TACATTAAAGGCACC	AAAGGCAAG
SRX1686622	Biological Replicate 2	2535145	CGCGCTATC	CGTATC	GCGATGGAT
SRX1686622	Biological Replicate 2	2656574	CAGGCATCC	AACGAGAAAATCCTC	GAAGCGATT
SRX1686622	Biological Replicate 2	2694318	CGGTTATCA	CA	AACCGATCA
SRX1686622	Biological Replicate 2	2704011	TGGGCTACA	CTTTTA	ATCATCAGG
SRX1686622	Biological Replicate 2	2716440	GAGGCATCA	CATGATTACA	GGTATCCAG
SRX1686622	Biological Replicate 2	2723968	ACCACCATC	GTTAAGC	ACTATCGCG
SRX1686622	Biological Replicate 2	2724946	ATACCTTCA	CTACTTATATGCA	GAAGTATCT
SRX1686622	Biological Replicate 2	2740160	ATCCGTAAC	CGATGCCTGC	ATTAGCTGG
SRX1686622	Biological Replicate 2	2740218	TAATATCCA	CGAGGGCAATCA	GTCTTCCGA
SRX1686622	Biological Replicate 2	2741900	ACTGTTCTT	ACTT	CTGATTCTC
SRX1686622	Biological Replicate 2	2744593	ACAACAGCA	ACA	TAAACATGA
SRX1686622	Biological Replicate 2	2791288	TTAACGACA	GTA	ACTTATTCC
SRX1686622	Biological Replicate 2	2796482	AGTTTTATA	CCGTTA	AGTCTGGCG
SRX1686622	Biological Replicate 2	2800283	GAAGCCGCA	CGCA	GTAAAGCTC
SRX1686622	Biological Replicate 2	2800896	GCTGGCGAT	CTT	AGCTGGTCT
SRX1686622	Biological Replicate 2	2802618	TATTGCGCA	CACCA	TGGATTCCC
SRX1686622	Biological Replicate 2	2802945	TGGTGAATA	TTTTAGCCA	ATATCTGCA
SRX1686622	Biological Replicate 2	2803153	TCGAGTATT	C	ATCCGATTG
SRX1686622	Biological Replicate 2	2815629	AGGCAATCA	AAACGCCA	TCGGAAGAG
SRX1686622	Biological Replicate 2	2823110	TGAAATTCT	ACGC	CTCTGTTCG
SRX1686622	Biological Replicate 2	2867368	CTCAGCTTT	AC	CTTGGTGAG
SRX1686622	Biological Replicate 2	2867657	ACGCTTGCA	TTTTGAAATTCGTTACA	AGGGGAAAT
SRX1686622	Biological Replicate 2	2867713	AGGCGGGGC	AAAAAATAGC	GACCATGGG
SRX1686622	Biological Replicate 2	2868022	AGCAAGCAC	AAC	CGAGCCGAC
SRX1686622	Biological Replicate 2	2875645	TATGTTGAT	GATGATTGATGAC	AACCGTATC
SRX1686622	Biological Replicate 2	2906917	CTAACTCCA	TCCTGATCA	AATTCAACC
SRX1686622	Biological Replicate 2	2907168	AAGATGGTA	AATA	CGTTCTGGC
SRX1686622	Biological Replicate 2	2909665	AACTTCTCA	GGTTCAGCA	TGACAACGA
SRX1686622	Biological Replicate 2	2925434	GCCAGCCTA	CTGCA	AGGCGTTCC
SRX1686622	Biological Replicate 2	2950197	GGAGCAGCA	AGGTA	TTCTGGTAC
SRX1686622	Biological Replicate 2	2965385	TTATCCTCA	ACCTGTATA	TTCGTAAAC
SRX1686622	Biological Replicate 2	2968683	GGCCAAAAA	CAAAAA	TGGTTTCTC
SRX1686622	Biological Replicate 2	2975092	TCAAAACCA	TCTTCA	CTTCCCGCC
SRX1686622	Biological Replicate 2	3053781	ATGCATGGC	CTT	AGCCACTGG
SRX1686622	Biological Replicate 2	3057329	ATCTTCGCC	GAGC	AGGGCGTCA
SRX1686622	Biological Replicate 2	3057381	GTCTGATGC	ACATC	CACGAAAAC
SRX1686622	Biological Replicate 2	3057718	AGAAATTTC	ACTAATGAAGCC	CGGCTCGCT
SRX1686622	Biological Replicate 2	3058176	ACTGGTCGC	T	ATTGGCTGT
SRX1686622	Biological Replicate 2	3067821	AAAAAGATA	TCA	GCTCAGCGA
SRX1686622	Biological Replicate 2	3069595	GCTGATTTT	CTTTCTGC	ATTAGTCCG
SRX1686622	Biological Replicate 2	3070334	GTTCTGAAC	TACT	ACAAAGCGA
SRX1686622	Biological Replicate 2	3070818	TTCTCTTCT	CAC	ATGATCGAC
SRX1686622	Biological Replicate 2	3072153	GGTATCGGT	AAAT	TCGCTGACG
SRX1686622	Biological Replicate 2	3080444	AAAGCAATC	AAC	GAAGATGCT
SRX1686622	Biological Replicate 2	3084613	GCACGACAT	TCATAT	CGGCTACTC
SRX1686622	Biological Replicate 2	3084896	AATACGCCA	ACAACA	TTATCTGGG
SRX1686622	Biological Replicate 2	3102450	TTCCTGACA	ATTCA	TTGCGCATG
SRX1686622	Biological Replicate 2	3102831	ACGACGTCA	TTTCA	CCGGAATTT
SRX1686622	Biological Replicate 2	3108060	AAGATAACC	ATATC	CGCGGACAG
SRX1686622	Biological Replicate 2	3130971	CTTGAAACA	GCATCCA	CGCAAGAAC
SRX1686622	Biological Replicate 2	3151392	GGTCGTTAT	CTATAACGTAT	TTGCACGCC
SRX1686622	Biological Replicate 2	3173185	TGGTCAACA	TCA	CCGTCAGGC
SRX1686622	Biological Replicate 2	3173185	TGGTCAACA	TCA	CCGTCAGGC
SRX1686622	Biological Replicate 2	3176152	GCCGTCGAC	CTGTGTGCAGTTT	AAGCCGCAC
SRX1686622	Biological Replicate 2	3178698	CGCACGTAA	TAACCTTGATAA	CGCGGTAGA
SRX1686622	Biological Replicate 2	3212431	TTCTCGCCC	TGTTCCGC	AGCTAAAAC
SRX1686622	Biological Replicate 2	3213401	AAATTGACA	TCGCTA	AGCGTATTG
SRX1686622	Biological Replicate 2	3240201	ATTTTGTTC	CTCTATC	TACTGGGCA
SRX1686622	Biological Replicate 2	3249498	TTCGTAGCA	AAGCGGAGCAGGCA	CTGAAACAG
SRX1686622	Biological Replicate 2	3249969	GCTACTGGC	AC	TGATTGGCG
SRX1686622	Biological Replicate 2	3272569	CGACGTCAT	CAT	AACCATGCT
SRX1686622	Biological Replicate 2	3310948	GCTGGTCGT	ATCC	CGGGTAGCT
SRX1686622	Biological Replicate 2	3311545	CACTTTGCA	GAGCACA	AAAAAGATC
SRX1686622	Biological Replicate 2	3313998	GCAGAAATC	T	AAACTCGAG
SRX1686622	Biological Replicate 2	3314656	GCACGCCGC	GTTTACTTC	AATGCGTGC
SRX1686622	Biological Replicate 2	3317334	TCGCTGGTT	AGTT	GTTGATGAA
SRX1686622	Biological Replicate 2	3322209	AAACTCAGC	CAGC	TGCTCCGGC
SRX1686622	Biological Replicate 2	3324562	ACATTATTA	ATGATA	TCCGCTCCC
SRX1686622	Biological Replicate 2	3332459	GGGAACTTC	ATCCTGTTCAGCTCATCC	TTGCAATAC
SRX1686622	Biological Replicate 2	3337706	TGCGTACCA	TTGTTGATCA	GGAACTGCT
SRX1686622	Biological Replicate 2	3347351	GCTTTCTCA	CCGCA	ACTCCTGTT
SRX1686622	Biological Replicate 2	3359141	TGCTGGGTC	AC	CGTAGTCGT
SRX1686622	Biological Replicate 2	3374426	TTCACCTGC	AATTGGTCGCAAC	TTGCGTAGC
SRX1686622	Biological Replicate 2	3377992	GGTGGTGGT	AT	CTCTGGTCA
SRX1686622	Biological Replicate 2	3378121	GGTAAAATC	GT	AATCAACCA
SRX1686622	Biological Replicate 2	3378393	TGGTATCAA	ACAA	GCGACCTTT
SRX1686622	Biological Replicate 2	3378393	TGGTATCAA	ACAA	GCGACCTTT
SRX1686622	Biological Replicate 2	3380417	GTATCAGCA	CA	TGGCAAAAA
SRX1686622	Biological Replicate 2	3397530	TGAAGAACA	AAAGCAATTCA	CGGTGCGCG
SRX1686622	Biological Replicate 2	3406144	GGCGCAGTA	GCAATCCA	TCCGGGTTA
SRX1686622	Biological Replicate 2	3440272	GATCCGATC	C	TGCTGCGCC
SRX1686622	Biological Replicate 2	3440407	AGCTGGTCA	TCGAAATGGAAACCA	ACGGCACAA
SRX1686622	Biological Replicate 2	3440420	GACCTGGAC	AAGCTGGTCATC	GAAATGGAA
SRX1686622	Biological Replicate 2	3440573	GTCGTGGTT	AT	GTGCCGGCT
SRX1686622	Biological Replicate 2	3440633	CCGCAGCAC	GTGATCTGCCAC	CTGACCGAT
SRX1686622	Biological Replicate 2	3441281	GTGTTGTTA	ACA	TCGCTTCTT
SRX1686622	Biological Replicate 2	3441362	GTCTGGACA	ACGTTGTATACCGTA	TGGGCTTCG
SRX1686622	Biological Replicate 2	3441743	GATCCCTCA	TA	ACGGTTGTC
SRX1686622	Biological Replicate 2	3442010	CTTTCAACA	ACA	CCATCGTGA
SRX1686622	Biological Replicate 2	3442016	CGTGGCTCA	TATCCATGCTTCTTTCA	ACAACACCA
SRX1686622	Biological Replicate 2	3442434	TCCTGATCA	TA	AGCATGCCG
SRX1686622	Biological Replicate 2	3442946	GCGCTGTAT	ATTACCTTTAT	CTGCCTGAT
SRX1686622	Biological Replicate 2	3444076	GGCTAAACA	ACCGGGATTA	GATTTTCAA
SRX1686622	Biological Replicate 2	3446683	CTGCCGTCA	AACA	GGTCGTCCG
SRX1686622	Biological Replicate 2	3446742	GCTGTTCTC	AAGC	TGCAGACTC
SRX1686622	Biological Replicate 2	3446975	GTTTGGATA	TTA	CCATTACCA
SRX1686622	Biological Replicate 2	3447021	AGCAGATCA	TCTTCCCA	GAAATCGAC
SRX1686622	Biological Replicate 2	3447538	ACGTAGCAA	TCTTCAATGCGGCAA	CCGGCAAGG
SRX1686622	Biological Replicate 2	3448077	ACGTCGCGT	AATGTGTATCAAGGTT	CTGGGTGGC
SRX1686622	Biological Replicate 2	3448919	CAGTGCGTA	TGGGTA	AAGGTAAAG
SRX1686622	Biological Replicate 2	3449734	TACCTGACT	AAGGAACTGGCTAAAGC	GTCCGTATC
SRX1686622	Biological Replicate 2	3450052	CGCTGAACA	CA	ACGATGGCG
SRX1686622	Biological Replicate 2	3451111	TGAGTACGA	TC	CGAACCGTT
SRX1686622	Biological Replicate 2	3451707	GCTGATGCT	GTT	AAGCAAGTT
SRX1686622	Biological Replicate 2	3451707	GCTGATGCT	GTT	AAGCAAGTT
SRX1686622	Biological Replicate 2	3451837	GTGCTGATC	ATCAC	CGGTGAGCT
SRX1686622	Biological Replicate 2	3451886	CCGAAAACT	AAGCTGC	TGGCACAGA
SRX1686622	Biological Replicate 2	3451922	TCAGGATCG	TCTGATCGTTGTCG	AGAAGTTCT
SRX1686622	Biological Replicate 2	3452780	ACCGTGCTA	TTCA	GGTGACCAC
SRX1686622	Biological Replicate 2	3452848	GCGTTTCTA	TCCCAGTAACCGTA	ATCGAAGTT
SRX1686622	Biological Replicate 2	3472231	CGAAAACCA	AAGCTGACCA	GGAAAAAAT
SRX1686622	Biological Replicate 2	3473458	AGTGCGCAC	AT	CGACGCCGG
SRX1686622	Biological Replicate 2	3473459	CAGTGCGCA	CA	TCGACGCCG
SRX1686622	Biological Replicate 2	3473459	CAGTGCGCA	CA	TCGACGCCG
SRX1686622	Biological Replicate 2	3473950	TCTATCGTA	TA	CAGCGCGCT
SRX1686622	Biological Replicate 2	3474466	CTGGAAGCA	TGCCCGCA	AAAACGTGG
SRX1686622	Biological Replicate 2	3489646	CGATCTCCA	TGCA	GTGAAAGCG
SRX1686622	Biological Replicate 2	3545972	TGCTGCAGT	CGC	AGATCAACC
SRX1686622	Biological Replicate 2	3562252	GCCCCGCAT	AT	CGCCTTCCC
SRX1686622	Biological Replicate 2	3562274	TGCGTTTTC	GCC	TGCCACATC
SRX1686622	Biological Replicate 2	3563230	CGCCGCTAT	CCGTTCCTGACT	GAATCGCTG
SRX1686622	Biological Replicate 2	3563259	GGCGCGTCA	TTACGCTCGCA	CTTACGGCA
SRX1686622	Biological Replicate 2	3563263	CGTCATTAC	GCTCGCAC	TTACGGCAG
SRX1686622	Biological Replicate 2	3573326	GGGCGCAAA	CTCGCAAA	ACTGGAGTG
SRX1686622	Biological Replicate 2	3574523	CAGGACGTC	A	TTACCGACG
SRX1686622	Biological Replicate 2	3574549	CGCCATCAT	CAT	TCTTGACCC
SRX1686622	Biological Replicate 2	3579287	TCTGTATCA	GATCTGGATCA	TGCCTGAAG
SRX1686622	Biological Replicate 2	3579560	TTTGCCAAC	T	ATTACGATC
SRX1686622	Biological Replicate 2	3586367	CACCGGGTA	CGGTAGCA	GGTTTCTCG
SRX1686622	Biological Replicate 2	3587395	TGCGATTGA	CGTGA	TTGGTCCGA
SRX1686622	Biological Replicate 2	3599302	AGGCATTTT	AAT	GATCACCCC
SRX1686622	Biological Replicate 2	3599381	TGGCGAACA	AAGTCGTTAACGACGGCA	TTAAATATG
SRX1686622	Biological Replicate 2	3725317	CACGAAATA	ATA	TGCAAAAGT
SRX1686622	Biological Replicate 2	3736104	AAAAAGCAT	AT	GACACGACG
SRX1686622	Biological Replicate 2	3758252	CAAGGAATA	ATTA	CCGCGATCG
SRX1686622	Biological Replicate 2	3773336	CGTCGTATG	CAGGACATG	AAAGCTGAG
SRX1686622	Biological Replicate 2	3811596	CGCGACTAA	A	CGCCGTTTC
SRX1686622	Biological Replicate 2	3811673	CTCGAGCTA	ATTTGATTTTTGGAGAATAGACA	TGTCCCGAG
SRX1686622	Biological Replicate 2	3823212	GATTCTGAC	ACCTGTTATC	GCGTGCTGG
SRX1686622	Biological Replicate 2	3832220	AATTACGTT	GT	AATCTATTG
SRX1686622	Biological Replicate 2	3868210	GTGCTGGAT	AATCGAATTGCTT	GTGCCCATG
SRX1686622	Biological Replicate 2	3876322	CCGACGTGT	TAGGTATT	AAACCGGAA
SRX1686622	Biological Replicate 2	3915626	GCGACGTAG	ATTACG	CTCAGGCGT
SRX1686622	Biological Replicate 2	3916122	CTCCGGGTA	AATA	CGTCTCCCT
SRX1686622	Biological Replicate 2	3916500	ACTGGTTCT	ATCAC	CTCCGTACA
SRX1686622	Biological Replicate 2	3916501	CCTCCACCA	AAACTGGTTCTATCA	CCTCCGTAC
SRX1686622	Biological Replicate 2	3917731	CAACAAATT	TATTAACACC	ATGTCTCAG
SRX1686622	Biological Replicate 2	3920273	GTAACCAAA	AACGAACAAA	TGGCAGAGC
SRX1686622	Biological Replicate 2	3920736	GCTTCCGCA	GAACGAGCACA	TAAGGACCT
SRX1686622	Biological Replicate 2	3921051	CAGCGCGTC	AACCTGATCTGATT	CCTCTGCTG
SRX1686622	Biological Replicate 2	3921315	CATTTTCCA	CA	TCCTGATCA
SRX1686622	Biological Replicate 2	3925626	AATCACCAT	GTTTT	ATCCGGATC
SRX1686622	Biological Replicate 2	3947689	GAGTTTTCT	AT	CGGTGCCAG
SRX1686622	Biological Replicate 2	3950514	AATGAATAA	CAGCACAA	AATTCTGTT
SRX1686622	Biological Replicate 2	3958280	GGTGATTAA	CCTGACGCCGGACAA	GCAGCACTC
SRX1686622	Biological Replicate 2	3968516	CATACATCA	TGCTTA	ACCTTGGTA
SRX1686622	Biological Replicate 2	4005484	CCCGGATAT	CACCAAATATAT	GGGTTACTA
SRX1686622	Biological Replicate 2	4008012	GCTGGATGG	G	TTACCAGAT
SRX1686622	Biological Replicate 2	4011416	CTGGGGCTA	TGCCTTTA	GCGCCTTGC
SRX1686622	Biological Replicate 2	4015145	GCCAAACGT	AC	CGAGCGTGG
SRX1686622	Biological Replicate 2	4104356	AACTTACGC	C	AGCACCCGG
SRX1686622	Biological Replicate 2	4111228	TACATCATC	ATC	GGTCACTCT
SRX1686622	Biological Replicate 2	4113804	CGATACACA	ACA	GTTGCTGAA
SRX1686622	Biological Replicate 2	4123720	TGATCTTCC	ACAACCGC	CTACTGCTG
SRX1686622	Biological Replicate 2	4130480	CCGCGACAC	AAATC	GGTGCGCTG
SRX1686622	Biological Replicate 2	4151694	GCAAGGCTC	C	ATTGCCGCC
SRX1686622	Biological Replicate 2	4179066	TGGTGCAAC	TGT	ACTGCCGCA
SRX1686622	Biological Replicate 2	4180166	GTTCGTAAC	ACC	CTGCTGCGC
SRX1686622	Biological Replicate 2	4180715	GAAGAAAAA	A	CTGAATTCG
SRX1686622	Biological Replicate 2	4180831	AGAATCTGC	AC	CGGCTGCTC
SRX1686622	Biological Replicate 2	4181274	AAAAAACGT	ATT	CGTAAGGAT
SRX1686622	Biological Replicate 2	4183085	AGGCAACTA	CGTTA	TCGCCCAGG
SRX1686622	Biological Replicate 2	4183507	ACCTGACCA	AATACA	CCCGTTCTA
SRX1686622	Biological Replicate 2	4183729	ACCGTTTCA	CCACCA	TCCACATTC
SRX1686622	Biological Replicate 2	4185084	CTGGAAGCA	TA	CGGCGCAGC
SRX1686622	Biological Replicate 2	4191629	ACACAGTTA	GTTTCTACGTCCCGCTTTA	TCTTTCCAA
SRX1686622	Biological Replicate 2	4192347	AACTGGTTA	AAATTA	GAGATTCAC
SRX1686622	Biological Replicate 2	4192952	AAGCCATTA	AGTTA	TTAAGCGGT
SRX1686622	Biological Replicate 2	4193146	TGGCACTCA	ACA	CGCCGCTTA
SRX1686622	Biological Replicate 2	4194611	GCTCTGTTA	CGTA	ACGCCAAAA
SRX1686622	Biological Replicate 2	4194717	CACTGCCAC	GAAGCGCCGTTTTACAC	TCTGGGGCC
SRX1686622	Biological Replicate 2	4195101	ATTACTTCA	CTATCCA	TGCGGGCGT
SRX1686622	Biological Replicate 2	4197530	AATATGACA	GCGGCGACA	TCGTGATCG
SRX1686622	Biological Replicate 2	4198585	TTGCAGGGT	AATATGGAT	CCGTCGATG
SRX1686622	Biological Replicate 2	4216569	GATGGCACA	TGGATCGCTCA	CCCAGGCCT
SRX1686622	Biological Replicate 2	4217421	CGGCCAGCA	TGTATCCGGATCA	GTCGCTCTA
SRX1686622	Biological Replicate 2	4225562	GCGAAGCCA	TTCA	CGCAGTGTT
SRX1686622	Biological Replicate 2	4257531	CAGGATGTA	CGTA	ACGGTCAGG
SRX1686622	Biological Replicate 2	4330909	AAGATGGCA	CA	AGGTTTCTC
SRX1686622	Biological Replicate 2	4337275	ATCTCTCAG	GTATCACAG	TCCTGCGGC
SRX1686622	Biological Replicate 2	4364492	CTTTACGCC	ATGCGTGC	TGCCAATGT
SRX1686622	Biological Replicate 2	4376599	GGTGCTTTC	AACAGTATTAAC	TGCCTGCAA
SRX1686622	Biological Replicate 2	4381620	ATTCGTTCA	GTATCA	CCCAACCGG
SRX1686622	Biological Replicate 2	4396422	GCAATTACA	CTGTCGTCTTTACGATTA	ACGCCGATG
SRX1686622	Biological Replicate 2	4397919	AATTTAACC	ACATTGATGAGAT	CATCCGCCG
SRX1686622	Biological Replicate 2	4400496	GGTTTCTCA	TCACAGTAACA	ACGCCGGTG
SRX1686622	Biological Replicate 2	4402561	ATATCTGTA	TA	GCGTGACCA
SRX1686622	Biological Replicate 2	4406307	TCTCCCGTA	ATCATA	TGGTCAAAA
SRX1686622	Biological Replicate 2	4470628	AGCCTTCTT	C	ACCGAACAC
SRX1686622	Biological Replicate 2	4538374	ATGGCGGGC	C	ATGTGACTT
SRX1686622	Biological Replicate 2	4604835	ATCCCTATT	AATCCGCAT	GATGCCGGG
SRX1686622	Biological Replicate 2	4605923	ATGGGATTA	GTA	TTGACGCCG
SRX1686622	Biological Replicate 2	4610795	CGTTGAAGC	AGTGTATGAGT	CAGTCAACG
SRX1686622	Biological Replicate 2	4618374	TTTCTTCCA	CGATATGACA	ATGCCTGAG
SRX1686622	Biological Replicate 2	4618483	GATAAACAC	TCCAC	CGGTGGCGT
SRX1686622	Biological Replicate 2	4631728	GGCCTGAAT	ACC	TGGCTGGCG
SRX1686622	Biological Replicate 2	4640237	TTGAAAAGT	ATTTTC	GAAGCGGAA
SRX1693944	Biological Replicate 3	13410	AAAAACACC	ACTATCCC	GACCAAGCA
SRX1693944	Biological Replicate 3	13427	GACCAAGCA	CAGCCA	GGTGTTCTC
SRX1693944	Biological Replicate 3	13639	ATAAAAACA	GCGGTA	AAGAGCAGA
SRX1693944	Biological Replicate 3	13793	TCTGCTGCA	CAGCACCCGTAAGCA	GGTTGAAGA
SRX1693944	Biological Replicate 3	13854	AAAACTGCT	AT	CGAGTCTGC
SRX1693944	Biological Replicate 3	107448	TGGCCTTCA	AAGCGCCTTCA	GCTGTACTG
SRX1693944	Biological Replicate 3	132512	ACGTCTCTA	ACCTGAACA	TGGGCGACG
SRX1693944	Biological Replicate 3	631523	TGGGCGGCA	TTA	ACACTCTGT
SRX1693944	Biological Replicate 3	639180	CTTCACCCA	CA	AAGCATGGC
SRX1693944	Biological Replicate 3	691114	TGGCTTCCA	TTGAAGACTTCA	ACGAAGCGT
SRX1693944	Biological Replicate 3	848512	GCTAATGAC	GTACGC	AAAGCGATT
SRX1693944	Biological Replicate 3	848855	AGCGACCAA	TCTGCTTTATACCCGCAA	CGATGTCTC
SRX1693944	Biological Replicate 3	850691	TGACTACAA	CAA	AAACCAGTA
SRX1693944	Biological Replicate 3	923369	CGCTGCTCA	GTA	ACCCATCTG
SRX1693944	Biological Replicate 3	925040	ACGGACGCA	AAGCA	GACTTCCGT
SRX1693944	Biological Replicate 3	940476	CCCGGCACA	GAACA	CCTACCGTG
SRX1693944	Biological Replicate 3	951331	GTACGTTTC	AAC	TCGCTGACT
SRX1693944	Biological Replicate 3	1015802	AAATGTGTC	CCTATCAGACGCTGAATC	AAAGGTCAC
SRX1693944	Biological Replicate 3	1020623	CCTTGCCAC	AC	TGTGGAGTC
SRX1693944	Biological Replicate 3	1036276	CGCTGTCTC	AATTATGACTGTCTGTCGAT	GGAAAATTA
SRX1693944	Biological Replicate 3	1120933	AAAAAAATA	ATGAAGTCA	TTCAGACTC
SRX1693944	Biological Replicate 3	1302643	AGGCGCAGC	GCACAGC	TCTGTACAC
SRX1693944	Biological Replicate 3	1354445	CAAATTTTA	TA	GTGACGCCT
SRX1693944	Biological Replicate 3	1388741	CCAATTCCA	TCCCGCAGGCGGGTAGCA	AAGCGCAGA
SRX1693944	Biological Replicate 3	1757500	CGCTAAAAT	CGATC	AGCTGTCTT
SRX1693944	Biological Replicate 3	1758146	ATACCTCAT	TCAT	GGTACCAGT
SRX1693944	Biological Replicate 3	1783595	ACGGCGATG	AATTAGCTG	CGGTGCTGT
SRX1693944	Biological Replicate 3	2090027	CCACCATCA	TCA	CCATCATCC
SRX1693944	Biological Replicate 3	2284523	TTGCTGGTC	GCATTT	ATTCCTACG
SRX1693944	Biological Replicate 3	2380997	TGTCTAATC	AGTTTGGTGATACACGTATC	GATGACGAC
SRX1693944	Biological Replicate 3	2435266	GCTACATCA	TCTACA	ATCATCGGC
SRX1693944	Biological Replicate 3	2533325	TGAGCGTTA	TTTA	AGCACCGCA
SRX1693944	Biological Replicate 3	2641831	ACCGGCGCA	GTA	ACAGACGGG
SRX1693944	Biological Replicate 3	2738344	ACTGATTTA	TCCACCATCAATA	CGGTCTACA
SRX1693944	Biological Replicate 3	2875229	CAGCTCTCA	TCGCTGCATA	ACGACAGTA
SRX1693944	Biological Replicate 3	3087125	CCTATCACC	TATGCACACC	GTCTGGTAC
SRX1693944	Biological Replicate 3	3168112	AGAGAGCAT	CAT	GAATAAAGA
SRX1693944	Biological Replicate 3	3326648	CTGAAGAAC	C	AAGCCTGCT
SRX1693944	Biological Replicate 3	3587395	TGCGATTGA	CGTGA	TTGGTCCGA
SRX1693944	Biological Replicate 3	3811416	GAGGAAATA	AATCA	TGGCTAAAG
SRX1693944	Biological Replicate 3	3927434	GGCTGTACA	CGCACA	TGAAAGCCC
SRX1693944	Biological Replicate 3	3991361	TGAAACTCA	ACGCCA	CTACCTGAA
SRX1693944	Biological Replicate 3	4127221	GGGCAGCAA	ATAA	GACCGGATT
SRX1693944	Biological Replicate 3	4396211	CCTGATTAT	GCGTTTAGCCAT	CAAAGCAAA
SRX1693944	Biological Replicate 3	4407358	ATTCCGTAC	ATC	TGGCCGCAG
SRX1693944	Biological Replicate 3	4448759	AAGCGGCCA	TGAACAGCA	AGGTGCTGG
SRX1693944	Biological Replicate 3	4448765	CCATGAACA	GCA	AGGTGCTGG
SRX1693944	Biological Replicate 3	4558033	CGCCATCTG	TTGCAACAGTTAG	AGAGCAATC
SRX1693946	Biological Replicate 4	121380	TTGCTGGTT	TT	ATCGCCTTT
SRX1693946	Biological Replicate 4	142181	CCACTCCAC	CATT	ATGCAATCA
SRX1693946	Biological Replicate 4	143810	CCATGACCC	TTTACTTTATT	ATCTTCGGT
SRX1693946	Biological Replicate 4	303488	GAGAATGTT	T	CTGAAATTT
SRX1693946	Biological Replicate 4	308097	AACGGGATA	TGGATA	CGATAATCA
SRX1693946	Biological Replicate 4	451224	GAAGCCCAT	TACCAT	CGAAGTGGT
SRX1693946	Biological Replicate 4	614622	TCGCCAATA	TTTA	CTGCACATG
SRX1693946	Biological Replicate 4	657349	TCGGTTTCA	TTA	CTCCGGAAG
SRX1693946	Biological Replicate 4	744033	CAACTACAC	ACGCCAC	GGCGCGCTG
SRX1693946	Biological Replicate 4	963844	GTCAGAATT	G	ATAGAAAGA
SRX1693946	Biological Replicate 4	1015755	GGCACATCA	ACGTGGTTA	TCAGGCCGG
SRX1693946	Biological Replicate 4	1018692	TCAATCGCA	TGAAGCA	AACCATTCG
SRX1693946	Biological Replicate 4	1142681	GCACCGGCA	ACACCA	GCAGCTCCT
SRX1693946	Biological Replicate 4	1358562	TCCCGATTA	TTA	CCGGGGCGA
SRX1693946	Biological Replicate 4	1517825	GCAAGCATA	AAGAAGATA	TGGAAGCGC
SRX1693946	Biological Replicate 4	2088492	ACATCTATA	ATATA	TGTGCGCCA
SRX1693946	Biological Replicate 4	2245563	CGTGCCTAC	CTGGTTTAT	AACGCCACC
SRX1693946	Biological Replicate 4	2440419	CTTCGGCGG	CACCA	ACGCCACGC
SRX1693946	Biological Replicate 4	2533325	TGAGCGTTA	TTTA	AGCACCGCA
SRX1693946	Biological Replicate 4	2605302	CAGCGTTCA	GCACTA	AAAGCGTTA
SRX1693946	Biological Replicate 4	2971478	CGCAAATTA	TTGAACGTTA	ACAAATAAG
SRX1693946	Biological Replicate 4	3092949	ATTTACAGC	ATCACTTT	CTTATTGCC
SRX1693946	Biological Replicate 4	3299582	GCCAGAATG	CTG	TCGGCCCCG
SRX1693946	Biological Replicate 4	3348535	CAACGCTGT	ATCAAGATTGT	CTACCATCG
SRX1693946	Biological Replicate 4	3429737	CGAATAATT	ACGTGAAATGGAAG	GACGAATAT
SRX1693946	Biological Replicate 4	3445297	TTCCAATAT	CAT	GGTCGTGTC
SRX1693946	Biological Replicate 4	3989947	TCGCAGATT	ATTCGC	GGTGAACGC
SRX1693946	Biological Replicate 4	4016104	CTTCGACCA	TCGTTCA	GACCCCGGA
SRX1693946	Biological Replicate 4	4017183	GCGCGTCGT	CTGCTGT	AATTCTCTT
SRX1693946	Biological Replicate 4	4180145	GCTGGCGTA	TA	CATGCGTGT
SRX1693946	Biological Replicate 4	4180921	TGAAGTTAA	ATAA	GCCAACCCT
SRX1693946	Biological Replicate 4	4184564	GTCTCGTAT	GAACAT	CGGTCAGAT
SRX1693946	Biological Replicate 4	4431505	ATGGAAAGC	GAGC	ACGATGAAG
SRX1693946	Biological Replicate 4	4439598	AAAATTTTC	C	AACGGTACA
SRX1693946	Biological Replicate 4	4605951	TGTATCACA	AACA	GTTGCGGCA
SRX1694003	Biological Replicate 5	106656	CGCCGGCCA	ACA	CCGGGGTCA
SRX1694003	Biological Replicate 5	106889	GCTCCGTTT	GT	ATACCTGCT
SRX1694003	Biological Replicate 5	128841	ATCTTTGCT	AT	CGGCGATAT
SRX1694003	Biological Replicate 5	246327	GCCTAATCA	ATTAACCA	TTCAATCAA
SRX1694003	Biological Replicate 5	260659	ACAGCTGTT	TT	CGATTTATG
SRX1694003	Biological Replicate 5	444176	AAACATTCA	GCAGCCATTA	CTGATGGGC
SRX1694003	Biological Replicate 5	458351	TCGTCTGCC	GGT	TGTCGCAAC
SRX1694003	Biological Replicate 5	758288	AGTGATGCA	TTCA	GCGTATTCC
SRX1694003	Biological Replicate 5	759030	ATGCGAATC	TCGATC	CGCTGGGAC
SRX1694003	Biological Replicate 5	870353	GTGTGGTAC	CGCC	AAGTATCGC
SRX1694003	Biological Replicate 5	924823	CGCTTTGAT	AT	GTCCGAGTA
SRX1694003	Biological Replicate 5	1019551	GGACCAACA	ACA	TCGGTGACG
SRX1694003	Biological Replicate 5	1053095	TCTGAAATA	TAGCCTTGTA	ACAGGTCAG
SRX1694003	Biological Replicate 5	1301188	CAATGACCA	ACA	TCACCAAGA
SRX1694003	Biological Replicate 5	1301455	CCTGGGATA	A	TAAAGACGC
SRX1694003	Biological Replicate 5	1301602	ATCTGCAAT	AT	GGGCATATC
SRX1694003	Biological Replicate 5	1301728	ACTTCTATA	AATTA	CTTGTTCAC
SRX1694003	Biological Replicate 5	1313352	GCGTAATAT	TAATTAT	CCAGCTGGT
SRX1694003	Biological Replicate 5	1359732	TGCCGGTAT	TTTGCAT	GGCCTTGAT
SRX1694003	Biological Replicate 5	1360488	CGGAACGTT	CTT	AACCGCCTG
SRX1694003	Biological Replicate 5	1364625	TGAATGATA	AACA	GCTCGCCAC
SRX1694003	Biological Replicate 5	1498729	ATAAACACA	ATAAACTTGATCA	TGAAATTGC
SRX1694003	Biological Replicate 5	1606548	ATATGAACA	TCA	GTCGATCAA
SRX1694003	Biological Replicate 5	1735458	GAGTATCAC	TAC	GGCAAGCAC
SRX1694003	Biological Replicate 5	1829238	CAGGTAACA	CCATTA	TCTTTAAAC
SRX1694003	Biological Replicate 5	1861737	AGAAGATTT	T	GGTATCTCA
SRX1694003	Biological Replicate 5	1863208	ATCGTTTCC	AACGCTTCCTGCAC	CACCAACTG
SRX1694003	Biological Replicate 5	1863471	CCGCGTTCC	GACCC	CGAACGTAT
SRX1694003	Biological Replicate 5	2072998	CTCTCTCAC	CGGT	AACGGCAGC
SRX1694003	Biological Replicate 5	2100308	CATCGAAAA	A	GTTCGTCGT
SRX1694003	Biological Replicate 5	2176072	GAACGCATT	ATT	CTCGGCGGC
SRX1694003	Biological Replicate 5	2176114	TTCGCGAAT	TTGTTTTT	ACGATTGCC
SRX1694003	Biological Replicate 5	2176902	CGTGCGCTC	AGT	CATGATTGA
SRX1694003	Biological Replicate 5	2177125	CAATATTCA	CA	ATCTCGAAA
SRX1694003	Biological Replicate 5	2440617	ATTTCTGCA	ACCAAAGCCA	TGACCGGTC
SRX1694003	Biological Replicate 5	2458147	TTCCGGTCA	GAATTA	AAGATATCA
SRX1694003	Biological Replicate 5	2819001	TGAAGAGAT	CTACC	AGCGTATCC
SRX1694003	Biological Replicate 5	2907181	TGAATTCTA	CA	AAGATGGTA
SRX1694003	Biological Replicate 5	2908291	CCAGCTGTA	CA	ATGCGCCGA
SRX1694003	Biological Replicate 5	3128576	CGTTCGCGC	ATTACT	GGAGGGCGA
SRX1694003	Biological Replicate 5	3220991	GCTGTTGTG	TG	CGGAAACCG
SRX1694003	Biological Replicate 5	3250001	TACGTAAAT	CGCGT	AAGTCTACG
SRX1694003	Biological Replicate 5	3378190	TGAAAATCA	ATA	CTACGGCAC
SRX1694003	Biological Replicate 5	3477351	TGCATGCAC	CAATCAC	TTTTGCTGC
SRX1694003	Biological Replicate 5	3578171	TCGCCACAT	TGCCTAT	CTCGGCGCA
SRX1694003	Biological Replicate 5	3889704	TATGACGGC	ATGAATCTC	GACTGGCTG
SRX1694003	Biological Replicate 5	3948125	ATTTCGACA	ATAAACA	TTATCCACG
SRX1694003	Biological Replicate 5	3988218	TCAGGATAT	CTATCTGCGCGAAAATAT	TCGCTCTCG
SRX1694003	Biological Replicate 5	4025255	AAGTTGGTA	AATTA	TTGGCGTTT
SRX1694003	Biological Replicate 5	4050554	CAACCTGTT	TGAAGTGG	CTGACGGCA
SRX1694003	Biological Replicate 5	4111235	GCACAGTAC	AT	CATCATCGG
SRX1694003	Biological Replicate 5	4116925	CAAGCCTAT	CTAT	AACGCCATT
SRX1694003	Biological Replicate 5	4187611	GGCTCCATC	ATC	GAAACGCCA
SRX1694003	Biological Replicate 5	4223394	GGTTGGCGA	A	CTGGGACAT
SRX1694003	Biological Replicate 5	4245986	GCTGATTTA	TAACA	AAGATCTGC
SRX1694003	Biological Replicate 5	4365736	TGCTGTACT	C	TCAGGCTGC
SRX1694003	Biological Replicate 5	4367717	CCCTCGGTC	AGGAAT	TCCGCGCTT
SRX1694003	Biological Replicate 5	4373072	GTGATTTAT	GGCAT	CAGTAGCCC
SRX1694003	Biological Replicate 5	4425990	TGCAAAATA	CCA	GCGTCAGCT
SRX1694007	Biological Replicate 6	8693	GGCATCAAC	TGTAAC	CTGACCCTG
SRX1694007	Biological Replicate 6	12265	GCGATCGCA	CCACGCCTTCTATCA	TTGCCTATA
SRX1694007	Biological Replicate 6	13663	AGATCACCA	TCA	AGGCTTCTT
SRX1694007	Biological Replicate 6	21041	CGCGCCATT	C	AGTCTGAAA
SRX1694007	Biological Replicate 6	50294	TTCTGGAGC	GGCGGTAATTTTGT	ATAGAATTT
SRX1694007	Biological Replicate 6	51060	TGTGAAATC	C	TTAGGCGAC
SRX1694007	Biological Replicate 6	107474	CTGGCATAA	CGACATTTATACTGTCGTATAA	AATTCGACT
SRX1694007	Biological Replicate 6	125557	GATGCTTCT	T	ATGTCGTGG
SRX1694007	Biological Replicate 6	148790	TCACGTTGT	GTT	AATTATCGA
SRX1694007	Biological Replicate 6	158617	CAGCCTGTA	TTA	CAGCGTAGC
SRX1694007	Biological Replicate 6	174450	TGTTACCAT	GGT	CACGCTGAC
SRX1694007	Biological Replicate 6	199396	TCGTCTCTT	CTAT	AATGACTTC
SRX1694007	Biological Replicate 6	201877	TCTATTCCT	CAGGC	ATTCCGCTG
SRX1694007	Biological Replicate 6	218434	CCAACTCAT	GAAGAAGTTAT	CACTGACCT
SRX1694007	Biological Replicate 6	221506	CGTTCTGCT	TT	ATGTCACGC
SRX1694007	Biological Replicate 6	430660	CGAAAAAGC	ATTAAAAATCTATCCGT	GGGTCTGCG
SRX1694007	Biological Replicate 6	444861	GGTCAATCA	GTTGCTGGATA	TTCTGCGTG
SRX1694007	Biological Replicate 6	506622	CCAAATTTG	CTG	ATATCGCCC
SRX1694007	Biological Replicate 6	639272	ACTTCGACA	ACA	TGCGTGAAG
SRX1694007	Biological Replicate 6	753534	TCACCGCGT	GTACAAAAATT	ACGACCCGC
SRX1694007	Biological Replicate 6	754093	TCCATGCTT	TC	CGTCGCGAC
SRX1694007	Biological Replicate 6	754219	ACCGATTCT	AACTAC	CTGGAAGTT
SRX1694007	Biological Replicate 6	772981	ACCGGTCGC	TATC	ACTTTGAGC
SRX1694007	Biological Replicate 6	788384	TCGTCTGAC	C	GACGATAAC
SRX1694007	Biological Replicate 6	791969	AACGGTCAT	GATGTCATCAT	TCTTGATAA
SRX1694007	Biological Replicate 6	835301	CACGCGCGC	GATTT	AGACCGGGA
SRX1694007	Biological Replicate 6	878309	CGTTGACCT	CGCCGCATACGTGC	AACTGAGGA
SRX1694007	Biological Replicate 6	927214	CCAGAATCA	CTGCA	TATCAGCCG
SRX1694007	Biological Replicate 6	951033	CTGTGGAAC	CGT	AGACGGCCC
SRX1694007	Biological Replicate 6	962372	CTGAACGGT	ATTCGTGCGTT	CCTGCCAGG
SRX1694007	Biological Replicate 6	978798	TCGGCAGTC	ATC	TGGCGGTTG
SRX1694007	Biological Replicate 6	1015759	CATCAACGT	GGTT	ATCAGGCCG
SRX1694007	Biological Replicate 6	1015805	TGTGTCCCT	ATCAGACGC	TGAATCAAA
SRX1694007	Biological Replicate 6	1015822	CTGAATCAA	AGGTCACAA	TGGCTGGGA
SRX1694007	Biological Replicate 6	1016424	AGAAGACCT	TCTTGCCT	CTGGTCGCG
SRX1694007	Biological Replicate 6	1019114	ACCTGTGAC	AAC	GTGAAACAG
SRX1694007	Biological Replicate 6	1019373	CAACTTCAA	CAA	AGCAACCCT
SRX1694007	Biological Replicate 6	1019910	TTTCATCAA	CAACAA	TGGCCCGAC
SRX1694007	Biological Replicate 6	1109657	AATCAAATA	CA	GCCCGGATT
SRX1694007	Biological Replicate 6	1132863	CAGCCGTAA	CGGACAA	TTTAAGCTG
SRX1694007	Biological Replicate 6	1152416	GCATCTCTA	TCGCGACTGCCTGTA	CTTCCGGCG
SRX1694007	Biological Replicate 6	1153999	AGATGGTTA	TTTGTA	ATGCGTTAA
SRX1694007	Biological Replicate 6	1259064	GCCGTCATA	GCTAACAAATA	ATGCAGTTT
SRX1694007	Biological Replicate 6	1273476	GCGTCTGTT	CCTC	ATGTCTGAT
SRX1694007	Biological Replicate 6	1302707	TCCTGTTTA	TTA	CTACGTGAA
SRX1694007	Biological Replicate 6	1303658	AAACCATTT	AT	GGTTTGCCG
SRX1694007	Biological Replicate 6	1354575	CACTGGTCA	TTATTGTTA	ACGTGATTT
SRX1694007	Biological Replicate 6	1369809	AGGGGGCCA	TCA	ATATTCCCC
SRX1694007	Biological Replicate 6	1399282	TAAAAGTTA	TACCATCA	CTGAGCAAG
SRX1694007	Biological Replicate 6	1655879	TTGAGCACA	ACTGTTCA	TGCCGAAAC
SRX1694007	Biological Replicate 6	1687281	GCGTTGACC	TTAACCGTC	CGATGAAAG
SRX1694007	Biological Replicate 6	1735606	ATACTTTCT	ACTGGAACTGCCTGGCAC	CGAACGCCG
SRX1694007	Biological Replicate 6	1741116	AGCGAATCA	CACTGATCTA	TATCGATAT
SRX1694007	Biological Replicate 6	1741965	CACACTACA	TGGCATCTAATTATGACGTA	AGCGTGGTG
SRX1694007	Biological Replicate 6	1742264	AATAAATAT	AT	TTTTCCGAA
SRX1694007	Biological Replicate 6	1757528	GTTCAGACT	CTGAACGCT	AAAGTTGAC
SRX1694007	Biological Replicate 6	1757618	CGTGCTAAC	C	AGCGTCTGG
SRX1694007	Biological Replicate 6	1799513	TCTTACAGC	AAATT	CATCAATGG
SRX1694007	Biological Replicate 6	1800225	GATGGCGCA	CCA	GCAAATCGG
SRX1694007	Biological Replicate 6	1819568	ATTGAAGGC	GATGCGGGCGAAGGT	AAGATGAAA
SRX1694007	Biological Replicate 6	1903414	CTGACCATC	AT	CGTTCGTAC
SRX1694007	Biological Replicate 6	1903508	ACGTTTCTT	CTCT	GTTCCTGCA
SRX1694007	Biological Replicate 6	1913586	CTCCGGTCT	GTTT	ATTCCTGCG
SRX1694007	Biological Replicate 6	1915850	AGGATGTTC	ATGT	GTTTGACGG
SRX1694007	Biological Replicate 6	1930723	TTGAAGTTA	AATACGTA	GTCATTCGT
SRX1694007	Biological Replicate 6	2001191	ATTAACCCT	CT	ATTACCAGG
SRX1694007	Biological Replicate 6	2002201	AAGTGTCCA	ATATGT	CGAAAGCGC
SRX1694007	Biological Replicate 6	2079748	GCAGCAAAT	ACTGCTGAGC	CTTGTTCAT
SRX1694007	Biological Replicate 6	2088986	GGCCCGAAT	GAGTGGCATTGATAGCT	ATCTGCTTC
SRX1694007	Biological Replicate 6	2175624	ATTTGATCA	CAGCAATATTA	TCCATTATC
SRX1694007	Biological Replicate 6	2175920	GCGGGGGAT	CCCAT	ACCGTTAGC
SRX1694007	Biological Replicate 6	2176321	CCTGCCATT	TAACAAGGAAAAAAC	ATGAAAACG
SRX1694007	Biological Replicate 6	2215270	CCGACTCTC	C	AGGCGCTGC
SRX1694007	Biological Replicate 6	2251137	GTTGCGAAC	AGCTGGGGCTTT	CTTTGCTCA
SRX1694007	Biological Replicate 6	2401863	CGCCGATGT	GCTGGGT	ATTCCGGCA
SRX1694007	Biological Replicate 6	2444402	GGCGGGATA	TCCGTTTA	ACGTCAGTT
SRX1694007	Biological Replicate 6	2530016	AACCAAACA	TCCAGAACTGATTA	CGCCTGATT
SRX1694007	Biological Replicate 6	2530016	AACCAAACA	TCCAGAACTGATTA	CGCCTGATT
SRX1694007	Biological Replicate 6	2533325	TGAGCGTTA	TTTA	AGCACCGCA
SRX1694007	Biological Replicate 6	2535674	AGAAGATTA	TCCGTA	ACACGAACT
SRX1694007	Biological Replicate 6	2549842	AGATTGTTC	GCCAGAGCC	TGCCGTACG
SRX1694007	Biological Replicate 6	2579906	ACTTCCGTC	AGTTGCATTC	GAAAACCCC
SRX1694007	Biological Replicate 6	2624157	TTAAAATTA	ACA	TTTACCGCG
SRX1694007	Biological Replicate 6	2624899	CAATATTGA	TTATCGTATTGA	AGTGGCGAC
SRX1694007	Biological Replicate 6	2626274	CTCCGCTTA	TATTCTGCA	AAACAGTGA
SRX1694007	Biological Replicate 6	2626274	CTCCGCTTA	TATTCTGCA	AAACAGTGA
SRX1694007	Biological Replicate 6	2709493	TGCGTTCAC	GT	ATCTTCCGA
SRX1694007	Biological Replicate 6	2716103	CGGAACAGC	AGC	GCGACGTTA
SRX1694007	Biological Replicate 6	2716440	GGCATCACA	TGATTACA	GGTATCCAG
SRX1694007	Biological Replicate 6	2737249	TGGCAAACA	CATCTGATTAATCCACATATCA	TTCTGTCCA
SRX1694007	Biological Replicate 6	2762920	GACATTGAC	CTCTTCGTCAT	TGACGAGTT
SRX1694007	Biological Replicate 6	2815436	CGCTGGACA	TCA	ACCCGTTCT
SRX1694007	Biological Replicate 6	2968086	AGGCGTACC	AATTATT	CAACGTCGC
SRX1694007	Biological Replicate 6	3022561	CCCAGGTAC	CATGGCACTTAC	GCCGCCAGG
SRX1694007	Biological Replicate 6	3042816	TGGATTCTC	CGTT	AGCGCGCGG
SRX1694007	Biological Replicate 6	3050187	CTGCCACAC	TGTTT	AATGACGCC
SRX1694007	Biological Replicate 6	3087858	GTCTGAAGT	AAT	CTTTCTTCA
SRX1694007	Biological Replicate 6	3099996	GTTTATAAC	TACGCTAAC	GCATCCGAT
SRX1694007	Biological Replicate 6	3100044	GCGACACGC	CATTCGATGTCTCT	AAGCTGAAT
SRX1694007	Biological Replicate 6	3100271	CAACCTGTA	TA	ACGCGGTAG
SRX1694007	Biological Replicate 6	3143065	TTGCGCTTA	CA	TCGTACTCA
SRX1694007	Biological Replicate 6	3175432	TCGATTTTC	TTGGTCTGCACC	ATCTCTGAC
SRX1694007	Biological Replicate 6	3259592	CCAGTTCGC	ATACC	GTGGGGCCA
SRX1694007	Biological Replicate 6	3264694	CGTTCCTGT	ACTTCTTCGCGAT	TTGCCCACT
SRX1694007	Biological Replicate 6	3312668	ACGTATATA	TA	ACGCCAACC
SRX1694007	Biological Replicate 6	3333810	GATCAATCA	GTTAGGCTATTA	CATCGTCAG
SRX1694007	Biological Replicate 6	3431706	GTATGTTTA	TTGGTTGCATTA	ACTACCCTG
SRX1694007	Biological Replicate 6	3440195	ATCCACTAT	ATC	GGTGATCTG
SRX1694007	Biological Replicate 6	3445336	AAAAGGCAT	C	AAAGATGTA
SRX1694007	Biological Replicate 6	3562039	ATTGTGATA	GGGGGCGGCATCA	ATGGTGCTG
SRX1694007	Biological Replicate 6	3563342	ATTTCGGTC	ATGAGTTCTAC	GAAGCGGAG
SRX1694007	Biological Replicate 6	3600239	GGACATGAC	CT	TTGACCTGT
SRX1694007	Biological Replicate 6	3666809	CCTGGCACC	GTTCGTCGCCCCGGAT	ATCGTCTGG
SRX1694007	Biological Replicate 6	3723448	CAGCAGATT	ATCT	CCGGTAACG
SRX1694007	Biological Replicate 6	3791246	GATTAAAAT	CCGT	AAAACAGCC
SRX1694007	Biological Replicate 6	3824507	CCGAAATTA	ATGTTTTA	TGAACCCAA
SRX1694007	Biological Replicate 6	3868168	GTATTTAAC	CGAAC	ACCACGCCA
SRX1694007	Biological Replicate 6	3878562	CTTCTATCG	TCAGATGCCG	GAAATCGTT
SRX1694007	Biological Replicate 6	3889125	GCGTTCTCT	AACTATTT	CTTTGATAC
SRX1694007	Biological Replicate 6	3889815	GCATTCGTT	GATGCCGGT	AAACTGTTG
SRX1694007	Biological Replicate 6	3889886	CGAGCTGTA	TA	AAGTCGCCG
SRX1694007	Biological Replicate 6	3889932	TTCCTGTTA	GGC	CGCGATCCG
SRX1694007	Biological Replicate 6	3890547	TATGCCTAT	AT	CTCTGCTAA
SRX1694007	Biological Replicate 6	3915127	GTATTCCGA	TCTTCCGA	AAGTGCTGC
SRX1694007	Biological Replicate 6	3921823	GTGTGCCAG	GTAAGTTTCAG	ACCGCGATT
SRX1694007	Biological Replicate 6	3926322	AGAAGATTT	AC	CTGCCTCAG
SRX1694007	Biological Replicate 6	3936437	AGGCGGATA	AACTTGGCTA	TAACCTGGT
SRX1694007	Biological Replicate 6	3961618	CTAAAAGTA	TTA	AGCGCGAAT
SRX1694007	Biological Replicate 6	3974870	CGGCACCTT	TGATCATC	AATGTCTGA
SRX1694007	Biological Replicate 6	3997000	CACGTTCAT	CCGCAT	AAATTACGT
SRX1694007	Biological Replicate 6	4105364	TCCCGAAAC	CGTTT	AATGATCGT
SRX1694007	Biological Replicate 6	4115792	CGTCCAGGC	ATCGAAAC	CACTGAGCG
SRX1694007	Biological Replicate 6	4118913	GGCGGTGTC	ACCTTCTTC	TCCGGCGAC
SRX1694007	Biological Replicate 6	4122729	GCTTCTTCT	C	AGCAGCCGT
SRX1694007	Biological Replicate 6	4256324	GTCCAATTA	TGTACGTTTTACCGTACA	ACTCGAAAG
SRX1694007	Biological Replicate 6	4257555	GTTGTCGCA	CGTA	TTGATGACG
SRX1694007	Biological Replicate 6	4342165	GTGGTGGCA	TTTCA	GATTGGCGG
SRX1694007	Biological Replicate 6	4342775	AGCGTTATA	AAGTA	CCGCTGGAT
SRX1694007	Biological Replicate 6	4366953	CTTGACGAT	ATTTTCTCC	GTACAGAAT
SRX1694007	Biological Replicate 6	4367547	CTGAAGTTA	CTGGCTTCCCA	TGCGTACCG
SRX1694007	Biological Replicate 6	4378704	GTTTGAGTT	AGGTTCG	GTCAGCAAA
SRX1694007	Biological Replicate 6	4380156	AAGCGATCA	AACCGTACA	TCATCGGCA
SRX1694007	Biological Replicate 6	4400438	ACACGGTCA	GCCAGATGGTTTACAAGCA	CGCGATTTC
SRX1694007	Biological Replicate 6	4405883	CTGAACTAT	ATCAAGCGTAT	TGAAGAGCT
SRX1694007	Biological Replicate 6	4463872	TTAATTTTC	ATCAC	CTGAAGGTC
SRX1694007	Biological Replicate 6	4463941	AATGACCGT	AGGTGAAATGTCCTCCACCAGC	CTTGAGCAT
SRX1694007	Biological Replicate 6	4560157	GCGCCATCA	TCACCA	ACTACTTCT
SRX1694007	Biological Replicate 6	4630161	GATTTTGAC	AAGC	TGGCCGCTG
SRX1694016	Biological Replicate 7	125107	GAAAACTAC	CAC	ATGCCGGCA
SRX1694016	Biological Replicate 7	447048	CTTTGCCGT	TGCC	ACGCTGATG
SRX1694016	Biological Replicate 7	483472	TGCTGAACT	GG	CGAAGATGG
SRX1694016	Biological Replicate 7	673714	GCCTGAACA	TCA	AACCGGTTA
SRX1694016	Biological Replicate 7	761341	GCTCAACCA	GGGCGCA	TGGTACTGC
SRX1694016	Biological Replicate 7	848734	GGCGCTAAC	TTC	ATTGCCGTA
SRX1694016	Biological Replicate 7	924233	CGACAACCT	AT	CAGGAGTTC
SRX1694016	Biological Replicate 7	937750	AGTACAATA	TCAAACA	GAATGGCGA
SRX1694016	Biological Replicate 7	1015775	AGGCCGGCA	T	CGCCGGACG
SRX1694016	Biological Replicate 7	1015870	GACAGGGTA	GTA	ATGGCCTGA
SRX1694016	Biological Replicate 7	1182202	CGTGGCAGC	CTTT	AACTCCGAT
SRX1694016	Biological Replicate 7	1297662	GCGGCTGAT	ATCGTT	CTGCAGGCT
SRX1694016	Biological Replicate 7	1304331	ATCCTGCTG	ATTTTCGTGG	CGATAGGCA
SRX1694016	Biological Replicate 7	1358562	TCCCGATTA	TTA	CCGGGGCGA
SRX1694016	Biological Replicate 7	1442814	TTTATAGCA	CAAAACA	GTACGACAA
SRX1694016	Biological Replicate 7	1690241	AGCAAACCA	CTGTTTGATA	TGGCAAAAG
SRX1694016	Biological Replicate 7	1713385	GGTTAAACA	GTA	CGGTTCAAA
SRX1694016	Biological Replicate 7	1795411	TGAAACTCT	CT	GGTTTTGGT
SRX1694016	Biological Replicate 7	1799449	GATATCGCA	GTA	TTCGACAAA
SRX1694016	Biological Replicate 7	1862909	TGCTGAAAT	AT	GACTCCACT
SRX1694016	Biological Replicate 7	2379968	AATTGCTAC	CATTTTTAC	ATGGCCTTT
SRX1694016	Biological Replicate 7	2598929	ATCACCGAC	AGT	GGTCGTGAG
SRX1694016	Biological Replicate 7	2737447	CGTGCCGCA	ACA	TCGGTGAAA
SRX1694016	Biological Replicate 7	2914413	GAACTGGTA	CA	GGCAACCAG
SRX1694016	Biological Replicate 7	3086351	CTGATTTCA	A	CCCGGCTGG
SRX1694016	Biological Replicate 7	3323433	AACGGTGTA	AACA	TCAATGCCG
SRX1694016	Biological Replicate 7	3348923	GTGAAAGCA	CA	TTGATTCCA
SRX1694016	Biological Replicate 7	3378223	TTCTTGACA	TCTA	ATCGGGATT
SRX1694016	Biological Replicate 7	3440608	ACGCGTCTA	TTA	GCATGCGTA
SRX1694016	Biological Replicate 7	3446975	GTTTGGATA	TTA	CCATTACCA
SRX1694016	Biological Replicate 7	3452586	TAACTGGCA	CCTCTA	AAGGTAAAG
SRX1694016	Biological Replicate 7	3492189	TTGTTGACA	ACCTCA	GCTGGTAAC
SRX1694016	Biological Replicate 7	3915720	TGGCCGACA	CCGCA	ATTCGCGGC
SRX1694016	Biological Replicate 7	3933571	AGAGATCAA	ACACCATAA	TCCGCAACT
SRX1694016	Biological Replicate 7	4029063	GATGATCCC	GATGGTC	AACGAAGTG
SRX1694016	Biological Replicate 7	4030704	AGTGGCTGC	AC	TTTGCCAAT
SRX1694016	Biological Replicate 7	4032542	GAAGAGATC	AAAAAGAGCC	GCTTCATAA
SRX1694016	Biological Replicate 7	4105063	ATATGCACA	TTTCCA	ACCTGCGTC
SRX1694016	Biological Replicate 7	4111194	CACAAAGAA	T	CTGACGAAC
SRX1694016	Biological Replicate 7	4215649	AGCAAGATA	TTGATA	ACGGAACGT
SRX1694016	Biological Replicate 7	4215649	AGCAAGATA	TTGATA	ACGGAACGT
SRX1694016	Biological Replicate 7	4216869	ATCCATCAT	C	AAAAAACGT
SRX1694016	Biological Replicate 7	4218105	ACAAAACTA	TTGCCA	GCTTCCAGC
SRX1694016	Biological Replicate 7	4220713	ACGTTATTA	ATA	CTATTTTTA
SRX1694016	Biological Replicate 7	4284269	GGGTGCAAA	TTATCAAA	GCCGTGCTG
SRX1694016	Biological Replicate 7	4372483	AATACGGCA	ACA	TGATCGACA
SRX1694016	Biological Replicate 7	4375867	AAACCTTCA	AATCTA	CTGATTCCG
SRX1694016	Biological Replicate 7	4393941	CAAACTGCA	AGCA	TGGCTGGAC
SRX1694016	Biological Replicate 7	4461137	CGGCGAGCA	TGTTTA	CGACAACGA
SRX1694016	Biological Replicate 7	4631387	CGGCAATCA	TTT	CACTGGCGA
SRX1694016	Biological Replicate 7	4635055	CGCGCTGCA	ATACCGCTTCGACTCTCAA	CAGACATTT
SRX1694017	Biological Replicate 8	271283	ATCGATAAC	AGACGCTC	TCTGGGGCA
SRX1694017	Biological Replicate 8	290733	AGCACCTGG	CACGGCTGGG	ACGGAAGTC
SRX1694017	Biological Replicate 8	306575	CATCTATCA	GCA	AAGCCTCGG
SRX1694017	Biological Replicate 8	348806	TCAGGCAAT	TT	ATCTTTCTG
SRX1694017	Biological Replicate 8	400082	AATCAACGA	TA	AGATCCGGG
SRX1694017	Biological Replicate 8	515417	ACCATGACT	AACATCCGTACCGT	GCTGGGTTC
SRX1694017	Biological Replicate 8	631608	GTTGTTCAA	GATGAAACGTCAA	CGTTACGCC
SRX1694017	Biological Replicate 8	631913	TGAAAGATC	CGAAGCC	AACGGCGAA
SRX1694017	Biological Replicate 8	665619	ATCACATTA	TTCAGTCTA	AAATTGCTA
SRX1694017	Biological Replicate 8	753341	TCTGGTATC	ATCCTGAAAGCGATGGGTATTCC	GTCTTCCAT
SRX1694017	Biological Replicate 8	756855	AACTCGATC	AC	CTGGGTAAA
SRX1694017	Biological Replicate 8	906294	GAAGAAGTG	ATCAATATG	CTTTCGCAG
SRX1694017	Biological Replicate 8	922571	AAAAGGGTA	CTGTTA	AGTGGTTCA
SRX1694017	Biological Replicate 8	963524	GTTGATCGT	AAAAAC	CGCGCAATC
SRX1694017	Biological Replicate 8	1008819	TTGCGCTGC	ATAGC	CTGCTGGGT
SRX1694017	Biological Replicate 8	1015767	TGGTTATCA	GGCCGGCA	TCGCCGGAC
SRX1694017	Biological Replicate 8	1015870	GACAGGGTA	GTA	ATGGCCTGA
SRX1694017	Biological Replicate 8	1050515	CTGAACATA	AAACACTA	TCAATAAGT
SRX1694017	Biological Replicate 8	1065920	TATGCCAAT	AGT	CTGCAACGT
SRX1694017	Biological Replicate 8	1151203	GTAAACGTT	GTTGCTCCGGGCTTT	ATTGAAACG
SRX1694017	Biological Replicate 8	1151806	AAAATCACC	AC	CGTTCAGGC
SRX1694017	Biological Replicate 8	1261027	CCGCTGAGC	GATGAAATCAAATC	ACTGCCGAA
SRX1694017	Biological Replicate 8	1334318	GCATCTGTA	TGAAGATTTA	GTGATGTTA
SRX1694017	Biological Replicate 8	1488255	CAACATCCT	ATGTATATC	GATGGACAG
SRX1694017	Biological Replicate 8	1489390	CCTTTGGCC	CGGT	GCTGCCAGT
SRX1694017	Biological Replicate 8	1622655	TGCTGGGTA	ATA	TGAATGTTT
SRX1694017	Biological Replicate 8	1622725	TTTCAGCCA	CA	AATGGGATG
SRX1694017	Biological Replicate 8	1670616	GGTCCAGTG	ATG	TTGTTTTCG
SRX1694017	Biological Replicate 8	1749255	CGGCTGTTG	TGAGG	ATAACGCCA
SRX1694017	Biological Replicate 8	1831860	GTGGGATCA	GCAGGGGAAAGAGTA	TATCGACTT
SRX1694017	Biological Replicate 8	1862418	AATGGCTAA	TAA	ACCTTCGGC
SRX1694017	Biological Replicate 8	2059274	CTGTTGGCA	ACGCTTATTCATCA	TTTTGGCGA
SRX1694017	Biological Replicate 8	2126840	AAACTGGCA	AAACA	GCCGATGGC
SRX1694017	Biological Replicate 8	2175553	AATGGTTTA	TGAAGCA	CATTCTACC
SRX1694017	Biological Replicate 8	2580039	GGCGGCGCA	GTTTA	ACCAGCCAG
SRX1694017	Biological Replicate 8	2599372	CATACTGAC	CTGCCGC	AAATTCTGT
SRX1694017	Biological Replicate 8	2658688	GCCAACACA	ATTA	GTTCTGTTA
SRX1694017	Biological Replicate 8	2724807	CGTACCTCA	ATGTTA	TGTTTCGGT
SRX1694017	Biological Replicate 8	2737493	AAGAAGAGT	AGT	CCTTTATAT
SRX1694017	Biological Replicate 8	2737494	AGAAGAGTA	GTCCTTTA	TATTGAGTG
SRX1694017	Biological Replicate 8	2737494	AGAAGAGTA	GTCCTTTATA	TTGAGTGTA
SRX1694017	Biological Replicate 8	2776957	TGCACCGGA	AAATATCAG	TGGCACGGT
SRX1694017	Biological Replicate 8	2818961	GTCCAGTTA	CTA	ATCTTTCCG
SRX1694017	Biological Replicate 8	3085975	TGTGCTTAT	GGGTTGTTAT	CGCAGTTCC
SRX1694017	Biological Replicate 8	3121932	GGATATTCA	CA	ATGTGGCGT
SRX1694017	Biological Replicate 8	3130823	ATGACCTCA	ATCA	GCTGGGTAA
SRX1694017	Biological Replicate 8	3194801	GTGTTGTTA	CTCGTA	AGTTTCGCA
SRX1694017	Biological Replicate 8	3194824	AGCTTATTA	ACAGCCAA	TCAGAGGGG
SRX1694017	Biological Replicate 8	3295652	AACAACACA	AATTA	TTACAGACT
SRX1694017	Biological Replicate 8	3301220	GCCATCTCT	GTTGAGTGT	ACCGGTAAA
SRX1694017	Biological Replicate 8	3308222	TCGCTGAGC	ATCTCAGT	GAAACCAAC
SRX1694017	Biological Replicate 8	3403237	GTTCGCTAA	GTTTCTACAA	CGCCATTCA
SRX1694017	Biological Replicate 8	3534429	CGGCTGGTC	CGAAACTGT	AATGATTTG
SRX1694017	Biological Replicate 8	3704357	TAACATCAT	TAT	GCGCGTGGT
SRX1694017	Biological Replicate 8	3816954	GCCGCGAAC	TGGGT	AAAAATGCA
SRX1694017	Biological Replicate 8	3889126	CGTTCTCTA	ACTA	TTTCTTTGA
SRX1694017	Biological Replicate 8	4113406	TTAATTCAT	AT	TGATGATGG
SRX1694017	Biological Replicate 8	4118868	CCGACAATA	CCGGGATTATTCTTTCA	GAAGATCCG
SRX1694017	Biological Replicate 8	4218915	CTCCGTGTA	CTGTCGGTTA	TTTGACCAC
SRX1694017	Biological Replicate 8	4368097	GAATGCCAT	CAT	TGCCGCATG
SRX1694017	Biological Replicate 8	4379784	CCCTGAAAC	CACGCT	AAGGAGTGC
SRX1694017	Biological Replicate 8	4416280	GATGAAACA	ATTA	CTTGCCTCA
SRX1694017	Biological Replicate 8	4543535	GTGCGACAT	TT	AGTTCAGAA
SRX1694017	Biological Replicate 8	4632421	CTGCAATAT	GTTT	ATCAGCAGT
SRX1694017	Biological Replicate 8	4639663	TCGTAAACA	TTTCGAATCTA	CGCCGGATA
