# Supplementary material for: Genome-Wide Spectra of Transcription Insertions and Deletions Reveal That Slippage Depends on RNA:DNA Hybrid Complementarity
Source: mBio. 2017 Aug 29;8(4):e01230-17. doi: 10.1128/mBio.01230-17 (PMC5574713; doi:10.1128/mBio.01230-17)
Supplement: DATA SET S2 [file mbo004173454sd2.xlsx]

## Sheet: Sheet1
SRA Accession	Replicate Name	Location of Insertion	Upstream Sequence	Inserted Sequence	Downstream Sequence
SRX1686515	Biological Replicate 1	584046	TTCAAAAAA	A	CGCGAAAGT
SRX1686515	Biological Replicate 1	1084580	CGGCGGTTA	A	TTTTTTTGC
SRX1686515	Biological Replicate 1	2261014	GCGAAAAAA	A	CGTGGCTGG
SRX1686515	Biological Replicate 1	2867717	GGCAAAAAA	A	TAGCGACCA
SRX1686515	Biological Replicate 1	4023311	CGCAAAAAA	A	CGCCCGTAT
SRX1686622	Biological Replicate 2	12707	CGGTCTGGA	AG	CAAAGGCAC
SRX1686622	Biological Replicate 2	22538	GCAAAAAAA	A	CCTTCATTC
SRX1686622	Biological Replicate 2	1020052	CGCAAAAAA	A	TGAAAAAGA
SRX1686622	Biological Replicate 2	1020052	CGCAAAAAA	A	TGAAAAAGA
SRX1686622	Biological Replicate 2	1020052	CGCAAAAAA	A	TGAAAAAGA
SRX1686622	Biological Replicate 2	1151633	TCGAAGAAC	C	GCGTTAAGA
SRX1686622	Biological Replicate 2	1491216	GTGATGATG	ATG	TATAACCGG
SRX1686622	Biological Replicate 2	1716353	AGAAGAAGA	AGA	TAAAAACAG
SRX1686622	Biological Replicate 2	1915171	GCGAAAAAA	A	CGCGAAGCT
SRX1686622	Biological Replicate 2	1999980	GTGAAAAAA	A	GGTAACGAA
SRX1686622	Biological Replicate 2	2345709	TCCGTTCTA	A	CAAACATTT
SRX1686622	Biological Replicate 2	2723965	CATACCACC	T	ATCGTTAAG
SRX1686622	Biological Replicate 2	2867717	GGCAAAAAA	A	TAGCGACCA
SRX1686622	Biological Replicate 2	2978436	GCCAAAAAA	A	CCAATACCG
SRX1686622	Biological Replicate 2	3072238	TCCAAAAAA	AA	TACGCTGCA
SRX1686622	Biological Replicate 2	3294088	CTGGCAGAA	G	ACGTTATCC
SRX1686622	Biological Replicate 2	3338444	GAAAAAAAA	A	TGAAATTTG
SRX1686622	Biological Replicate 2	3410591	GCTAAAAAA	A	GTGAATCGC
SRX1686622	Biological Replicate 2	4152726	ATCAAAAAA	A	GCAGTGGAA
SRX1693944	Biological Replicate 3	9898	ATAAAAAAA	A	TCCCCCCGA
SRX1693944	Biological Replicate 3	12529	TGAAAAAAA	A	TGAAGAAAA
SRX1693944	Biological Replicate 3	110893	ACTGGCGGC	A	GCAAACCGG
SRX1693944	Biological Replicate 3	457677	GAACAGGCG	G	AAAAAAGTG
SRX1693944	Biological Replicate 3	605361	AGCAAAAAA	A	CTTACCCCG
SRX1693944	Biological Replicate 3	925405	CTGAAAAAA	A	CCGCTCGCC
SRX1693944	Biological Replicate 3	1311952	GTGAAAAAA	A	GTAGCGTCT
SRX1693944	Biological Replicate 3	1611076	AACAAAAAA	A	CGCTTTATC
SRX1693944	Biological Replicate 3	1811029	GCGAAAAAA	A	GTGCTGGTG
SRX1693944	Biological Replicate 3	3154207	AAAAAAAAA	A	TACTGTAAC
SRX1693946	Biological Replicate 4	12954	CTGAAAGAA	A	GCGGCAGAA
SRX1693946	Biological Replicate 4	785922	TTTTGAAAA	A	GCCGCGTAC
SRX1693946	Biological Replicate 4	846892	TATTTATTT	ATTT	CGCCCTGCC
SRX1693946	Biological Replicate 4	2535969	CGGAAAAAA	A	TCGTTGGTG
SRX1693946	Biological Replicate 4	3405459	ATTAAAAAA	A	CTGATCGAG
SRX1694003	Biological Replicate 5	98645	TTCTTCTTC	TTC	GCGAAGCGT
SRX1694003	Biological Replicate 5	346666	ATCAAAAAA	A	GCGGATGAA
SRX1694003	Biological Replicate 5	902604	GGCAAAAAA	A	GTCGGCGTA
SRX1694003	Biological Replicate 5	1020052	CGCAAAAAA	AA	TGAAAAAGA
SRX1694003	Biological Replicate 5	1301646	GGGAAAAAA	A	CCGATTACC
SRX1694003	Biological Replicate 5	1301646	GGGAAAAAA	A	CCGATTACC
SRX1694003	Biological Replicate 5	1301646	GGGAAAAAA	A	CCGATTACC
SRX1694003	Biological Replicate 5	1915171	GCGAAAAAA	A	CGCGAAGCT
SRX1694003	Biological Replicate 5	2175588	CGCTGGCGC	GCCGCTGGCGC	AATGGATAG
SRX1694003	Biological Replicate 5	2519538	GCGAAAAAA	A	CATCTGCGT
SRX1694003	Biological Replicate 5	2816584	CTTTTTTTT	T	GTGCCTTGG
SRX1694003	Biological Replicate 5	2867717	GGCAAAAAA	A	TAGCGACCA
SRX1694003	Biological Replicate 5	3082338	GTGAAAAAA	A	GGAATGCAG
SRX1694003	Biological Replicate 5	3220175	GCAAAAAAA	A	CCGGTGATG
SRX1694003	Biological Replicate 5	3300940	CTCTTCTTC	TTC	CAGCGTCGG
SRX1694003	Biological Replicate 5	3447294	GACAAAAAA	A	CTGCTGGAT
SRX1694003	Biological Replicate 5	3471604	CTTGAGCCG	CCG	TCGTCGTGG
SRX1694003	Biological Replicate 5	3723395	TTCTTCTTC	TTC	AACACCGAC
SRX1694003	Biological Replicate 5	4215500	AACAACAAC	AAC	CGATGAACT
SRX1694003	Biological Replicate 5	4218904	AGCTTTTTT	T	AACTCCGTG
SRX1694003	Biological Replicate 5	4218904	AGCTTTTTT	T	AACTCCGTG
SRX1694003	Biological Replicate 5	4450816	TACAAAAAA	A	GACGGCACC
SRX1694007	Biological Replicate 6	190590	TTCGTAGAA	A	GCTGAGTAA
SRX1694007	Biological Replicate 6	918087	TGAAAAAAA	A	TGTTCTCAC
SRX1694007	Biological Replicate 6	1135574	GCAAAAAAA	A	CGCTGCGCA
SRX1694007	Biological Replicate 6	1193752	GCAAAAAAA	A	GTAATCGTC
SRX1694007	Biological Replicate 6	2997277	GGCAAAAAA	A	GTGGATAGC
SRX1694016	Biological Replicate 7	132776	CGCAAAAAA	A	TGGTAGGCC
SRX1694016	Biological Replicate 7	1742229	CGAAAAAAA	A	CCGATCTGA
SRX1694016	Biological Replicate 7	2867717	GGCAAAAAA	A	TAGCGACCA
SRX1694016	Biological Replicate 7	4496208	ACCAAAAAA	AA	TGTCGATGA
SRX1694017	Biological Replicate 8	1020052	CGCAAAAAA	A	TGAAAAAGA
SRX1694017	Biological Replicate 8	1999932	GGCAAAAAA	A	GTGGGGGTC
