# Supplementary material for: Genome-Wide Spectra of Transcription Insertions and Deletions Reveal That Slippage Depends on RNA:DNA Hybrid Complementarity
Source: mBio. 2017 Aug 29;8(4):e01230-17. doi: 10.1128/mBio.01230-17 (PMC5574713; doi:10.1128/mBio.01230-17)
Supplement: DATA SET S3 [file mbo004173454sd3.xlsx]

## Sheet: Sheet1
SRA Accession	Replicate Number	Location of Deletion	Upstream Sequence	Deleted Sequence	Downstream Sequence
SRX1694195	Biological Replicate 1	18457	GGTATTGTA	TTA	ACAGGATCT
SRX1694195	Biological Replicate 1	18582	TATTTTTAA	TGAA	GGTTATGGT
SRX1694195	Biological Replicate 1	20048	GAGTTGCTT	T	GCGTGCAAT
SRX1694195	Biological Replicate 1	31335	GGAAAAAAA	A	TTGGCAAAA
SRX1694195	Biological Replicate 1	45582	AAAAAAAAA	A	TTAAAAGGC
SRX1694195	Biological Replicate 1	74063	ATGAATTCT	AA	TATTTTAGA
SRX1694195	Biological Replicate 1	100309	TAAAAAAAA	A	GAAGAATAT
SRX1694195	Biological Replicate 1	113372	CGTTTTTTT	T	ATGAACATA
SRX1694195	Biological Replicate 1	153025	ATATTTGTT	T	GATTATTTC
SRX1694195	Biological Replicate 1	186164	AAAAAAAAA	A	TTTAATATT
SRX1694195	Biological Replicate 1	295499	AATTTGGTT	T	GTAGAACAT
SRX1694195	Biological Replicate 1	323471	AAAAAAAAA	A	TGAGAGTAA
SRX1694195	Biological Replicate 1	359758	AAGGTTTTG	G	TTTTATTAC
SRX1694195	Biological Replicate 1	363729	TTAACTATT	AATT	CTCTCAGTT
SRX1694195	Biological Replicate 1	364066	TAAAAAAAA	A	GAAACAATC
SRX1694195	Biological Replicate 1	366731	GTGTAAAAA	A	TATAGCAAA
SRX1694195	Biological Replicate 1	368270	TTAAAAAAA	A	TGGGACCAG
SRX1694195	Biological Replicate 1	372481	AAATGGTAA	ATAA	TATCGCAGC
SRX1694195	Biological Replicate 1	376335	TTAGTAACA	GGCGCTACA	ACTGCTATA
SRX1694195	Biological Replicate 1	407629	AAAAAAAAA	AA	TATTGCTTT
SRX1694195	Biological Replicate 1	430760	AATTAAATA	TA	ATCAAACAT
SRX1694195	Biological Replicate 1	435434	AAAAAAAAA	A	TTATTAATA
SRX1694195	Biological Replicate 1	436027	AAAAAAAAA	A	TATTAAAAA
SRX1694195	Biological Replicate 1	439097	GAAAAAAAA	A	CAAATACAG
SRX1694195	Biological Replicate 1	463210	ATGATGGAT	AT	TCGTCTGTA
SRX1694195	Biological Replicate 1	534461	CAGAATTAT	AT	GAAAATGAT
SRX1694195	Biological Replicate 1	560819	AAATCTGGT	GT	AACTCCTGG
SRX1694195	Biological Replicate 1	635747	TAAAAAAAA	A	CATAAAGAA
SRX1694197	Biological Replicate 2	12047	GATCGATCA	CTTTATGCA	GTAGCCACA
SRX1694197	Biological Replicate 2	18779	GTGGAGTTA	ATGTATTAGCAGATGCA	GTAAAAGTG
SRX1694197	Biological Replicate 2	18838	GTAGTTCTA	GATA	AATCTTTTG
SRX1694197	Biological Replicate 2	18902	AAATTGAAT	T	AGAAGATAA
SRX1694197	Biological Replicate 2	18923	TCGAAAACA	TGGGAGCTCA	AATGGTAAA
SRX1694197	Biological Replicate 2	20319	TGATTCTAG	TTCTTCTCCAGCAG	GAGGAATGG
SRX1694197	Biological Replicate 2	54904	TTAACAATC	AAAAATTAAATC	CGTTAAAAT
SRX1694197	Biological Replicate 2	64600	ACGGAAACA	ACTTAATTTACCTA	TGATGGTTA
SRX1694197	Biological Replicate 2	68593	AATCAAAAA	GTAAAAA	TAGGAGATG
SRX1694197	Biological Replicate 2	81051	GGTTATCAC	GTTC	AGTAATTAT
SRX1694197	Biological Replicate 2	104981	TGGTTAGTA	GTGAGACA	TTATTTTGG
SRX1694197	Biological Replicate 2	110517	AAGCATTAT	ATTAT	TCTAATGTT
SRX1694197	Biological Replicate 2	129353	ATCACTTCA	GACATCATGGACA	CTGTTATCG
SRX1694197	Biological Replicate 2	132455	CTAATCGTA	TTAATA	GTGAAATAC
SRX1694197	Biological Replicate 2	161214	AAAATACCA	TATGAGACACAATCA	GGAAAACTT
SRX1694197	Biological Replicate 2	161516	ACAATAATT	ACTGATCCGTGCAATT	TATGTCATG
SRX1694197	Biological Replicate 2	253693	GGAAAAACA	GAAATTAATCA	ATTATTACG
SRX1694197	Biological Replicate 2	258142	ATGTATTCA	AACGTTTCA	TAATAATAT
SRX1694197	Biological Replicate 2	270723	GCTGTTGCA	GAAGTTTTAGCA	TGGGTTTGG
SRX1694197	Biological Replicate 2	279657	GTTTTAACA	GGAAACA	ATGCAGGTA
SRX1694197	Biological Replicate 2	392904	GAGCGCAAA	ATCAGACAAA	TGGTCCTGG
SRX1694197	Biological Replicate 2	393305	TACATCTCA	TAAAGACGATACA	AATGCTATT
SRX1694197	Biological Replicate 2	416893	GGATTGGTA	TA	AAAAATTAC
SRX1694197	Biological Replicate 2	425005	TGGATTTTT	TTTATGCGTCAAATGC	AAATGGGTG
SRX1694197	Biological Replicate 2	428562	GCATCAGCA	ACA	TTAATATTA
SRX1694197	Biological Replicate 2	433247	AAAAAATCA	ATTGGGCA	TGAAATCAA
SRX1694197	Biological Replicate 2	442841	AAAAAATCA	TCTTTTATA	GTAGAAAAG
SRX1694197	Biological Replicate 2	525368	TAACAAATA	ATCCA	GTTAAATCG
SRX1694197	Biological Replicate 2	525457	AAATTATTA	GCAGCACA	TCGTGGGGG
SRX1694197	Biological Replicate 2	533878	AAATGGCAA	AAATACAA	GAGGAAATA
SRX1694197	Biological Replicate 2	540055	TTTAGCAGA	AGGTCAGA	GTGTTGAAT
SRX1694197	Biological Replicate 2	540085	GTTTGTTCA	TTTTTCAGCAATACAAAGCA	ATGGATTTA
SRX1694197	Biological Replicate 2	540090	CATTTTTCA	GCAATACA	AAGCAATGG
SRX1694197	Biological Replicate 2	557058	AAAAGACAA	GGCAA	AATGTGGAT
SRX1694197	Biological Replicate 2	557541	TCTGTTCAA	AACGCAA	TGAGACAAG
SRX1694197	Biological Replicate 2	559313	AGAATTACA	ACTCGTCA	TATTGGTGG
SRX1694197	Biological Replicate 2	559491	TAGATTTCA	TAGGTAATACA	GAGTAGTCG
SRX1694197	Biological Replicate 2	559585	GAAAAAAAA	A	GCGTCAATC
SRX1694197	Biological Replicate 2	560423	TCGTTAAAC	C	AGCTATTAA
SRX1694197	Biological Replicate 2	562107	CTACTTGTA	CAGGCGTAGAAATGTTCA	GGAAATTGT
SRX1694197	Biological Replicate 2	562116	CTTGTACAG	GCGTAG	AAATGTTCA
SRX1694197	Biological Replicate 2	563543	AGGTAAGCA	TATTAAACAGTCA	GGCGGAAGA
SRX1694197	Biological Replicate 2	615229	TCGATTACA	TA	CTGTATTAG
