# Supplementary material for: Genome-Wide Spectra of Transcription Insertions and Deletions Reveal That Slippage Depends on RNA:DNA Hybrid Complementarity
Source: mBio. 2017 Aug 29;8(4):e01230-17. doi: 10.1128/mBio.01230-17 (PMC5574713; doi:10.1128/mBio.01230-17)
Supplement: DATA SET S4 [file mbo004173454sd4.xlsx]

## Sheet: Sheet1
SRA Accession	Replicate Number	Location of Deletion	Upstream Sequence	Inserted Sequence	Downstream Sequence
SRX1694195	Biological Replicate 1	9784	CTTTTTTTT	T	ATCGCCAAC
SRX1694195	Biological Replicate 1	18609	AACAGAAAA	AA	TTGATAACG
SRX1694195	Biological Replicate 1	19896	AGAAAAAAA	A	GCTCGTGTT
SRX1694195	Biological Replicate 1	19896	AGAAAAAAA	A	GCTCGTGTT
SRX1694195	Biological Replicate 1	19896	AGAAAAAAA	A	GCTCGTGTT
SRX1694195	Biological Replicate 1	36421	CAAAAAAAA	A	CATAACAAT
SRX1694195	Biological Replicate 1	36421	CAAAAAAAA	A	CATAACAAT
SRX1694195	Biological Replicate 1	36421	CAAAAAAAA	A	CATAACAAT
SRX1694195	Biological Replicate 1	36421	CAAAAAAAA	A	CATAACAAT
SRX1694195	Biological Replicate 1	36662	TAAAAAAAA	A	GAAAATGCC
SRX1694195	Biological Replicate 1	41628	AAAAAAAAA	A	GAAATAGAA
SRX1694195	Biological Replicate 1	46953	TTAAAAAAA	A	CTATCTGGA
SRX1694195	Biological Replicate 1	49802	AAAAAAAAA	AA	TTTTTGGTT
SRX1694195	Biological Replicate 1	49802	AAAAAAAAA	A	TTTTTGGTT
SRX1694195	Biological Replicate 1	52798	AATTAAAAA	A	GCAAATCTG
SRX1694195	Biological Replicate 1	56532	AAATAAAAA	A	TGAATCATG
SRX1694195	Biological Replicate 1	62798	GCAAAAAAA	AAA	CTTACAAGA
SRX1694195	Biological Replicate 1	64061	TTAAAAAAA	A	TTTTAATGG
SRX1694195	Biological Replicate 1	65654	ATCAAAAAA	A	TTATTGATT
SRX1694195	Biological Replicate 1	69928	AAAAAAAAA	A	TCAGTTAAT
SRX1694195	Biological Replicate 1	70473	GAAAAAAAA	A	GAAAGTATT
SRX1694195	Biological Replicate 1	76747	CAAAAAAAA	A	GACAGTGAA
SRX1694195	Biological Replicate 1	80903	GGGATTTTT	T	CCAGTTCTG
SRX1694195	Biological Replicate 1	87531	GTAAAAAAA	A	GAATGATTG
SRX1694195	Biological Replicate 1	92892	CGGTATTAT	TAT	CTGAAATTC
SRX1694195	Biological Replicate 1	100309	AAAAAAAAA	A	GAAGAATAT
SRX1694195	Biological Replicate 1	106534	AAAAAAAAA	A	CCATTTAAT
SRX1694195	Biological Replicate 1	108226	GAAAAAAAA	A	TGGTCTATC
SRX1694195	Biological Replicate 1	109302	GGTGCAAAA	AA	TAGCGCAAA
SRX1694195	Biological Replicate 1	110028	CAACAAAAA	A	TAAATTAGT
SRX1694195	Biological Replicate 1	111992	TATGAGATT	AATT	TTATTGGAA
SRX1694195	Biological Replicate 1	123754	ATAAAAAAA	A	TAATGTAGA
SRX1694195	Biological Replicate 1	132671	AGAAAAAAA	AA	CAAAAAGTT
SRX1694195	Biological Replicate 1	132672	GAAAAAAAA	A	CAAAAAGTT
SRX1694195	Biological Replicate 1	133326	CATAAAAAA	A	TCTTAAAAC
SRX1694195	Biological Replicate 1	133326	CATAAAAAA	A	TCTTAAAAC
SRX1694195	Biological Replicate 1	142064	TAAAAAAAA	A	GAGGTCCAT
SRX1694195	Biological Replicate 1	143984	TTCTTTTTT	T	ACTAAAAAC
SRX1694195	Biological Replicate 1	144033	CAAAAAAAA	A	TAGATCAAT
SRX1694195	Biological Replicate 1	152991	CTCAAAAAA	A	CTACACTCA
SRX1694195	Biological Replicate 1	159341	AAAAAAAAA	A	TATTCTTTC
SRX1694195	Biological Replicate 1	161095	ACAAAAAAA	A	CCTTTTGCA
SRX1694195	Biological Replicate 1	162325	CAAAAAAAA	A	TCAGAAAAA
SRX1694195	Biological Replicate 1	167628	TCAAAAAAA	A	CGAGGTTGG
SRX1694195	Biological Replicate 1	171317	GCGTTTTTT	T	CAAGTTTAT
SRX1694195	Biological Replicate 1	186164	AAAAAAAAA	A	TTTAATATT
SRX1694195	Biological Replicate 1	186164	AAAAAAAAA	A	TTTAATATT
SRX1694195	Biological Replicate 1	198465	AGCAAAAAA	A	CAACCTACT
SRX1694195	Biological Replicate 1	200353	TGCGCAAAA	AAAA	TCTCATTTA
SRX1694195	Biological Replicate 1	203625	AAAAAAAAA	A	TAATAGTAC
SRX1694195	Biological Replicate 1	203625	AAAAAAAAA	A	TAATAGTAC
SRX1694195	Biological Replicate 1	206719	AACTTTTTT	T	ACTGTAGGT
SRX1694195	Biological Replicate 1	213164	TAAAAAAAA	A	CATGTGAAA
SRX1694195	Biological Replicate 1	216078	TAAAAAAAA	A	GAATATTGG
SRX1694195	Biological Replicate 1	216078	TAAAAAAAA	A	GAATATTGG
SRX1694195	Biological Replicate 1	234175	CATAAAAAA	A	GGAGAAAAA
SRX1694195	Biological Replicate 1	237509	ACTATATAT	AT	TTGCAACAT
SRX1694195	Biological Replicate 1	238392	TACAAAAAA	AA	TATGCAAGC
SRX1694195	Biological Replicate 1	243583	AAAAAAAAA	A	GTGTGCTGC
SRX1694195	Biological Replicate 1	244067	CAAAAAAAA	A	CGCCCTATT
SRX1694195	Biological Replicate 1	248185	AAAAAAAAA	AA	CGGTATTTA
SRX1694195	Biological Replicate 1	251323	AAAAAAAAA	A	TAAAAAATT
SRX1694195	Biological Replicate 1	252291	ACACAAAAA	A	TAGTATTGT
SRX1694195	Biological Replicate 1	269727	GAAGAAAAA	A	CAGAACATC
SRX1694195	Biological Replicate 1	279441	AGAAAAAAA	A	GATCCGGAT
SRX1694195	Biological Replicate 1	279441	AGAAAAAAA	A	GATCCGGAT
SRX1694195	Biological Replicate 1	280591	TAAAAAAAA	A	TTTAATTCA
SRX1694195	Biological Replicate 1	281859	AAAAAAAAA	AA	TACAGGATA
SRX1694195	Biological Replicate 1	282438	TTAAAAAAA	A	TGTTATGCA
SRX1694195	Biological Replicate 1	283449	AAAAAAAAA	A	TTGATTTTA
SRX1694195	Biological Replicate 1	290732	CGAGGAAAA	GAAA	TAAATAGAA
SRX1694195	Biological Replicate 1	292678	TAAAAAAAA	A	CCTACATGC
SRX1694195	Biological Replicate 1	292678	TAAAAAAAA	A	CCTACATGC
SRX1694195	Biological Replicate 1	317978	GAAAAAAAA	A	GACAAGAAA
SRX1694195	Biological Replicate 1	321062	GCAAAAAAA	A	GCGAAAGAT
SRX1694195	Biological Replicate 1	330496	ACTCAAAAA	A	TTGTTGATG
SRX1694195	Biological Replicate 1	339888	CTATAAAAA	A	GAAGATCTA
SRX1694195	Biological Replicate 1	344357	AAAAAAAAA	A	TGGTTATCA
SRX1694195	Biological Replicate 1	345040	ATTTTTTTT	T	CAATACTCT
SRX1694195	Biological Replicate 1	357142	TAAACAAAA	AAAAAA	TATCATAGT
SRX1694195	Biological Replicate 1	359287	AATCTTTTT	T	AAAATTATT
SRX1694195	Biological Replicate 1	363592	GAAAAAAAA	A	CGATTGTTA
SRX1694195	Biological Replicate 1	364066	AAAAAAAAA	A	GAAACAATC
SRX1694195	Biological Replicate 1	366491	GTTAAAAAA	A	CGTTTCTAT
SRX1694195	Biological Replicate 1	373456	CTCTTTTTT	TT	GATATGTTT
SRX1694195	Biological Replicate 1	377434	ACACAAAAA	A	TGTAGCAGC
SRX1694195	Biological Replicate 1	385569	AAAAAAAAA	A	TTGTTTCTT
SRX1694195	Biological Replicate 1	387262	TAAAAAAAA	A	TAGTATTAA
SRX1694195	Biological Replicate 1	411188	GCAAAAAAA	A	GTACAACAA
SRX1694195	Biological Replicate 1	426040	AAAAAAAAA	AA	CATCGTTCT
SRX1694195	Biological Replicate 1	435434	AAAAAAAAA	A	TTATTAATA
SRX1694195	Biological Replicate 1	435434	AAAAAAAAA	A	TTATTAATA
SRX1694195	Biological Replicate 1	444775	CTCAAAAAA	AA	TCGCTTGGT
SRX1694195	Biological Replicate 1	448937	CAAAAAAAA	A	GAATAAATT
SRX1694195	Biological Replicate 1	481700	TAAAAAAAA	A	TCCCGATTC
SRX1694195	Biological Replicate 1	481700	TAAAAAAAA	A	TCCCGATTC
SRX1694195	Biological Replicate 1	484285	GCAAAAAAA	A	GAATAAAAG
SRX1694195	Biological Replicate 1	489124	AACAAAAAA	A	TGATGAATT
SRX1694195	Biological Replicate 1	493814	TCTTAAAAA	A	TTCACAAGA
SRX1694195	Biological Replicate 1	521711	ATAAAAAAA	A	TAAATCAAT
SRX1694195	Biological Replicate 1	523941	TGTTAAAAA	A	CAAATGGAA
SRX1694195	Biological Replicate 1	528746	TAAAAAAAA	A	TATGCATGG
SRX1694195	Biological Replicate 1	535780	GAAAAAAAA	A	TAAAAAACA
SRX1694195	Biological Replicate 1	535948	AAACTTTTT	T	CTGCAGCAG
SRX1694195	Biological Replicate 1	554770	TGCTTTTTT	T	GCGTAAATT
SRX1694195	Biological Replicate 1	556109	GTAAAAAAA	A	GGAGAAGTT
SRX1694195	Biological Replicate 1	559470	GACAAAAAA	AA	TGGCAGTTG
SRX1694195	Biological Replicate 1	561288	CAGCAAAAA	A	GAACTGGAG
SRX1694195	Biological Replicate 1	564891	AGAAAGAGG	T	AATTACTAT
SRX1694195	Biological Replicate 1	565243	TAAAAAAAA	A	GAGAAGAAG
SRX1694195	Biological Replicate 1	565243	TAAAAAAAA	AA	GAGAAGAAG
SRX1694195	Biological Replicate 1	567075	ACGCATGGC	C	AAGGATTAA
SRX1694195	Biological Replicate 1	570123	TTAGTTTTT	T	GTCATATGC
SRX1694195	Biological Replicate 1	574018	GATAAAAAA	A	GTAATTTCG
SRX1694195	Biological Replicate 1	582328	TAAAAAAAA	A	CAGATGCAG
SRX1694195	Biological Replicate 1	589767	ATTAAAAAA	A	GAATGTATT
SRX1694195	Biological Replicate 1	593640	CTATTTTTT	T	AATTCAGGA
SRX1694195	Biological Replicate 1	594268	GTGTTTTTT	T	ATTAGTAAA
SRX1694195	Biological Replicate 1	612900	AAAAAAAAA	A	TTCACCCTC
SRX1694195	Biological Replicate 1	613530	GATTAAAAA	A	TAAAGTAGT
SRX1694195	Biological Replicate 1	616225	ACCTTTTTT	T	GCAGGACAA
SRX1694195	Biological Replicate 1	617033	TTTTTTTTT	T	AAGTGCTTT
SRX1694195	Biological Replicate 1	619638	AAAAAAAAA	AA	TTCCTGAAC
SRX1694195	Biological Replicate 1	619638	AAAAAAAAA	AA	TTCCTGAAC
SRX1694195	Biological Replicate 1	619638	AAAAAAAAA	AA	TTCCTGAAC
SRX1694195	Biological Replicate 1	619638	AAAAAAAAA	AA	TTCCTGAAC
SRX1694195	Biological Replicate 1	619638	AAAAAAAAA	AA	TTCCTGAAC
SRX1694195	Biological Replicate 1	619638	AAAAAAAAA	AA	TTCCTGAAC
SRX1694195	Biological Replicate 1	619638	AAAAAAAAA	AA	TTCCTGAAC
SRX1694195	Biological Replicate 1	619638	AAAAAAAAA	AA	TTCCTGAAC
SRX1694195	Biological Replicate 1	619638	AAAAAAAAA	AA	TTCCTGAAC
SRX1694195	Biological Replicate 1	619638	AAAAAAAAA	AA	TTCCTGAAC
SRX1694195	Biological Replicate 1	619638	AAAAAAAAA	A	TTCCTGAAC
SRX1694195	Biological Replicate 1	619638	AAAAAAAAA	AA	TTCCTGAAC
SRX1694195	Biological Replicate 1	619638	AAAAAAAAA	AA	TTCCTGAAC
SRX1694195	Biological Replicate 1	624358	AAAAAAAAA	A	CCTTTAACT
SRX1694195	Biological Replicate 1	624663	AAAAAAAAA	A	TTAATTTTT
SRX1694195	Biological Replicate 1	624663	AAAAAAAAA	A	TTAATTTTT
SRX1694195	Biological Replicate 1	631728	AGAAAAAAA	A	TTATATGAG
SRX1694195	Biological Replicate 1	632516	GAGAAAAAA	A	TACGAAAAG
SRX1694195	Biological Replicate 1	632734	AAAAAAAAA	AA	TAGTATTGC
SRX1694195	Biological Replicate 1	635911	CTAAAAAAA	A	TACCTATAG
SRX1694195	Biological Replicate 1	637187	AAAAAAAAA	A	TAATTCTAG
SRX1694195	Biological Replicate 1	637858	GTTAAAAAA	AAA	TTTCCTATC
SRX1694197	Biological Replicate 2	68618	AAAAAAAAA	A	GCAACAGAT
SRX1694197	Biological Replicate 2	68618	AAAAAAAAA	A	GCAACAGAT
SRX1694197	Biological Replicate 2	100309	AAAAAAAAA	AAA	GAAGAATAT
SRX1694197	Biological Replicate 2	100309	AAAAAAAAA	A	GAAGAATAT
SRX1694197	Biological Replicate 2	154948	AAAAAAAAA	A	TGACTTTGA
SRX1694197	Biological Replicate 2	220431	TAAAAAAAA	A	TGGCAATCA
SRX1694197	Biological Replicate 2	350686	AAAAAAAAA	A	TCAAAATAT
SRX1694197	Biological Replicate 2	506297	AAAAAAAAA	A	CAGGTATAT
SRX1694197	Biological Replicate 2	557288	AACAAAAAA	A	GCAGTATCG
SRX1694197	Biological Replicate 2	582328	TAAAAAAAA	A	CAGATGCAG
SRX1694197	Biological Replicate 2	582583	AAGAAAAAA	A	CAGAATGGC
SRX1694197	Biological Replicate 2	612900	AAAAAAAAA	A	TTCACCCTC
SRX1694197	Biological Replicate 2	617033	TTTTTTTTT	T	AAGTGCTTT
